# Supplementary material for: The A818–6 system as an in-vitro model for studying the role of the transportome in pancreatic cancer
Source: BMC Cancer. 2020 Mar 30;20:264. doi: 10.1186/s12885-020-06773-w (PMC7106758; doi:10.1186/s12885-020-06773-w)
Supplement: Supplementary file 1 — Additional file 1: Table S1. nCounter full transportome gene list. Table S2. List of the transportome genes according to IUPHAR-DB. Table S3. Transportome expression level in pancreatic tumour epithelium (TE) compared to normal epithelium (NE) from tissue microarray. Table S4. All differentially regulated genes in HS/ML cells according to the cell microarray. Table S5. PED enrichment of upregulated genes in Hollow spheres (HS) from the cell microarray. Table S6. PED enrichment of upregulated genes in monolayer (ML) from the cell microarray. Table S7. KEGG enrichment of upregulated HS genes in the cell microarray according to WebGestalt. Hollow sphere (HS) upregulated genes (WebGestalt), Gene Set Enrichment Analysis (GSEA) > Kyoto Encyclopedia of Genes and Genomes (KEGG) or Reactome. Table S8. KEGG enrichment of upregulated ML genes in the cell microarray according to WebGestalt. Monolayer (ML) upregulated genes (WebGestalt) Gene Set Enrichment Analysis (GSEA) > Kyoto Encyclopedia of Genes and Genomes (KEGG) or Reactome. Table S9. List of the differentially regulated transportome genes in the cell microarray. [file 12885_2020_6773_MOESM1_ESM.xlsx]

## Sheet: suppl Table 1 
Supplementary Table (1): nCounter full transportome gene list
Gene Symbol	Gene title
ABCG1	Homo sapiens ATP-binding cassette, sub-family G (WHITE), member 1 (ABCG1), transcript variant 5,
ADORA 1	Homo sapiens, adenosine A1 receptor
ADORA 2A	Homo sapiens, adenosine A2a receptor
ADORA 2B	Homo sapiens, adenosine A2b receptor
ADORA 3	Homo sapiens, adenosine A3 receptor
ANO1	Homo sapiens anoctamin 1, calcium activated chloride channel (ANO1), transcript variant 1,
ANO6	Homo sapiens anoctamin 6 (ANO6)
ASIC 1	Homo sapiens, acid sensing (proton gated) ion channel 1
ASIC 2	Homo sapiens, acid sensing (proton gated) ion channel 2
ASIC 3	Homo sapiens, acid sensing (proton gated) ion channel 3
ASIC 4	Homo sapiens, acid sensing (proton gated) ion channel family member 4
ATP4A	Homo sapiens, ATPase, H+/K+ exchanging, alpha polypeptide
ATP4B	Homo sapiens, ATPase, H+/K+ exchanging, beta polypeptide,
ATP6V0A1	Homo sapiens, ATPase, H+ transporting, lysosomal V0 subunit a1
ATP6V0A4	Homo sapiens, ATPase, H+ transporting, lysosomal V0 subunit a4
ATP6V0D1	Homo sapiens, ATPase, H+ transporting, lysosomal 38kDa, V0 subunit d1
ATP6V0E1	Homo sapiens, ATPase, H+ transporting, lysosomal 9kDa, V0 subunit e1
ATP6V0E2	Homo sapiens, ATPase, H+ transporting V0 subunit e2
ATP6V1A	Homo sapiens,ATPase, H+ transporting, lysosomal 70kDa, V1 subunit A
ATP6V1B2	Homo sapiens, ATPase, H+ transporting, lysosomal 56/58kDa, V1 subunit B2
ATP6V1C1	Homo sapiens, ATPase, H+ transporting, lysosomal 42kDa, V1 subunit C1
ATP6V1E2	Homo sapiens, ATPase, H+ transporting, lysosomal 31kDa, V1 subunit E2
ATP6V1G3	Homo sapiens, ATPase, H+ transporting, lysosomal 13kDa, V1 subunit G3
CA12	Homo sapiens, carbonic anhydrase XII
CACNA1D	Homo sapiens, calcium channel, voltage-dependent, L type, alpha 1D subunit
CFTR	Homo sapiens, cystic fibrosis transmembrane conductance regulator (ATP-binding cassette sub-family C, member 7)
CLIC1	Homo sapiens, chloride intracellular channel 1
ENTPD1	Homo sapiens, ectonucleoside triphosphate diphosphohydrolase 1
GJA1	Homo sapiens, gap junction protein, alpha 1, 43kDa
GJA4	Homo sapiens, gap junction protein, alpha 4, 37kDa
GJA5	Homo sapiens, gap junction protein, alpha 5, 40kDa
GJB2	Homo sapiens, gap junction protein, beta 2, 26kDa
GJB3	Homo sapiens, gap junction protein, beta 3, 31kDa
GJB4	Homo sapiens, gap junction protein, beta 4, 30.3kDa,
GJB5	Homo sapiens, gap junction protein, beta 5, 31.1kD
GJC1	Homo sapiens, gap junction protein, gamma 1, 45kDa
GJC2	Homo sapiens, gap junction protein, gamma 2, 47kDa
GPR4	Homo sapiens, G protein-coupled receptor 4
GPR65	Homo sapiens, G protein-coupled receptor 65,
HCN3	Homo sapiens hyperpolarization activated cyclic nucleotide-gated potassium channel 3 (HCN3),
KCNF1	Homo sapiens potassium voltage-gated channel, subfamily F, member 1 (KCNF1),
KCNJ10	Homo sapiens, potassium channel, inwardly rectifying subfamily J, member 10]
KCNJ2	Homo sapiens potassium inwardly-rectifying channel, subfamily J, member 2 (KCNJ2),
KCNK1	Homo sapiens,potassium channel, two pore domain subfamily K, member 1
KCNK10	Homo sapiens, potassium channel, two pore domain subfamily K, member 10
KCNK15	Homo sapiens, potassium channel, two pore domain subfamily K, member 15
KCNK16	Homo sapiens, potassium channel, two pore domain subfamily K, member 16
KCNK17	Homo sapiens, potassium channel, two pore domain subfamily K, member 17
KCNK2	Homo sapiens,potassium channel, two pore domain subfamily K, member 2
KCNK3	Homo sapiens, potassium channel, two pore domain subfamily K, member 3
KCNK5	Homo sapiens, potassium channel, two pore domain subfamily K, member 5
KCNK6	Homo sapiens, potassium channel, two pore domain subfamily K, member 6
KCNK9	Homo sapiens, potassium channel, two pore domain subfamily K, member 9
KCNMA1	Homo sapiens, potassium channel, calcium activated large conductance subfamily M alpha, member 1
KCNN3	Homo sapiens, potassium channel, calcium activated intermediate/small conductance subfamily N alpha, member 3
KCNN4	Homo sapiens, potassium channel, calcium activated intermediate/small conductance subfamily N alpha, member 4
KCNQ1	Homo sapiens potassium voltage-gated channel, KQT-like subfamily, member 1 (KCNQ1), transcript variant 1
LDHA	Homo sapiens lactate dehydrogenase A (LDHA), transcript variant 1
LDHB	Homo sapiens lactate dehydrogenase B (LDHB), transcript variant 2
LRRC8A	Homo sapiens, leucine rich repeat containing 8 family, member A
NT5E	Homo sapiens, 5'-nucleotidase, ecto (CD73)
OGR1	Homo sapiens G protein-coupled receptor 68
P2RX1	Homo sapiens purinergic receptor P2X, ligand gated ion channel, 1 (P2RX1)
P2RX2	Homo sapiens purinergic receptor P2X, ligand gated ion channel, 2 (P2RX2)
P2RX3	Homo sapiens purinergic receptor P2X, ligand gated ion channel, 3 (P2XR3)
P2RX4	Homo sapiens, purinergic receptor P2X, ligand gated ion channel, 4(P2RX4) P2X purinoceptor 4 isoform 1
P2RX5	Homo sapiens, purinergic receptor P2X, ligand gated ion channel, 5(P2RX5) isoform A
P2RX6	Homo sapiens, purinergic receptor P2X, ligand gated ion channel, 6 (P2RX6),isoform 1
P2RX7	Homo sapiens, purinergic receptor P2X, ligand gated ion channel, 7 (P2RX7)]
P2RY1	Homo sapiens, purinergic receptor P2Y, G-protein coupled, 1 (P2RY1)
P2RY12	Homo sapiens, purinergic receptor P2Y, G-protein coupled, 12 (P2Y12), transcript variant 1
P2RY13	Homo sapiens, purinergic receptor P2Y, G-protein coupled, 13 (P2RY13) [NM_176894.2]
P2RY14	Homo sapiens, purinergic receptor P2Y, G-protein coupled, 14 (P2RY14) [NM_001081455.1]
P2RY2	Homo sapiens, purinergic receptor P2Y, G-protein coupled, 2 (P2RY2)
P2RY4	Homo sapiens, pyrimidinergic receptor P2Y, G-protein coupled, 4 (P2RY4)
P2RY6	Homo sapiens, pyrimidinergic receptor P2Y, G-protein coupled, 6 (P2RY6)
PANX1	Homo sapiens, pannexin 1 (PANX1)
SCNN1B	Homo sapiens sodium channel, nonvoltage-gated 1, beta (SCNN1B)
SLC16A1	Homo sapiens solute carrier family 16, member 1 (monocarboxylic acid transporter 1) (SLC16A1), transcript variant 2
SLC16A7	Homo sapiens solute carrier family 16, member 7 (monocarboxylic acid transporter 2) (SLC16A7)
SLC1A1	Homo sapiens solute carrier family 1 (neuronal/epithelial high affinity glutamate transporter, system Xag), member 1 (SLC1A1)
SLC1A4	Homo sapiens, solute carrier family 1 (glutamate/neutral amino acid transporter), member 4
SLC20A1	Homo sapiens solute carrier family 20 (phosphate transporter), member 1 (SLC20A1),[NM_005415]
SLC26A11	Homo sapiens solute carrier family 26, member 11 (SLC26A11), transcript variant 2
SLC26A3	Homo sapiens solute carrier family 26 (anion exchanger), member 3
SLC26A6	Homo sapiens, solute carrier family 26 (anion exchanger), member 6
SLC29A1	Homo sapiens solute carrier family 29 (nucleoside transporters), member 1 (SLC29A1), nuclear gene encoding mitochondrial protein, transcript variant 1
SLC38A6	Homo sapiens solute carrier family 38, member 6 (SLC38A6), transcript variant 2
SLC41A1	Homo sapiens solute carrier family 41, member 1 (SLC41A1)
SLC4A4	Homo sapiens solute carrier family 4, sodium bicarbonate cotransporter, member 4 (SLC4A4), transcript variant 2
SLC4A7	Homo sapiens, solute carrier family 4, sodium bicarbonate cotransporter, member 7
SLC7A2	Homo sapiens solute carrier family 7 (cationic amino acid transporter, y+ system), member 2 (SLC7A2), transcript variant 2
SLC9A1	Homo sapiens, solute carrier family 9, subfamily A (NHE1, cation proton antiporter 1), member 1
TRPC1	Homo sapiens, transient receptor potential cation channel, subfamily C, member 1
TRPC6	Homo sapiens, transient receptor potential cation channel, subfamily C, member 6
TRPV6	Homo sapiens transient receptor potential cation channel, subfamily V, member 6 (TRPV6),
Housekeeping genes
Gene Symbol	Gene title
RPL13A	Homo sapiens ribosomal protein L13a
RPL22	Homo sapiens ribosomal protein L22
RPL27	Homo sapiens ribosomal protein L27
SDHA	Homo sapiens succinate dehydrogenase complex flavoprotein subunit A
TBP	Homo sapiens TATA-box binding protein

## Sheet: suppl Table 2
Supplementary Table (2): List of the transportome genes according to IUPHAR-DB
Gene Symbol	Gene title
ABCA1	ATP binding cassette subfamily A member 1
ABCA10	ATP binding cassette subfamily A member 10
ABCA11P	ATP binding cassette subfamily A member 11, pseudogene
ABCA12	ATP binding cassette subfamily A member 12
ABCA13	ATP binding cassette subfamily A member 13
ABCA17P	ATP binding cassette subfamily A member 17, pseudogene
ABCA2	ATP binding cassette subfamily A member 2
ABCA3	ATP binding cassette subfamily A member 3
ABCA4	ATP binding cassette subfamily A member 4
ABCA5	ATP binding cassette subfamily A member 5
ABCA6	ATP binding cassette subfamily A member 6
ABCA7	ATP binding cassette subfamily A member 7
ABCA8	ATP binding cassette subfamily A member 8
ABCA9	ATP binding cassette subfamily A member 9
ABCB1	ATP bindbing cassette subfamily B member 1
ABCB10	ATP binding cassette subfamily B member 10
ABCB11	ATP binding cassette subfamily B member 11
ABCB4	ATP binding cassette subfamily B member 4
ABCB5	ATP binding cassette subfamily B member 5
ABCB6	ATP binding cassette subfamily B member 6 (Langereis blood group)
ABCB7	ATP binding cassette subfamily B member 7
ABCB8	ATP binding cassette subfamily B member 8
ABCB9	ATP binding cassette subfamily B member 9
ABCC1	ATP binding cassette subfamily C member 1
ABCC10	ATP binding cassette subfamily C member 10
ABCC11	ATP binding cassette subfamily C member 11
ABCC12	ATP binding cassette subfamily C member 12
ABCC13	ATP binding cassette subfamily C member 13 (pseudogene)
ABCC2	ATP binding cassette subfamily C member 2
ABCC3	ATP binding cassette subfamily C member 3
ABCC4	ATP binding cassette subfamily C member 4
ABCC5	ATP binding cassette subfamily C member 5
ABCC6	ATP binding cassette subfamily C member 6
ABCC8	ATP binding cassette subfamily C member 8
ABCC9	ATP binding cassette subfamily C member 9
ABCD1	ATP binding cassette subfamily D member 1
ABCD2	ATP binding cassette subfamily D member 2
ABCD3	ATP binding cassette subfamily D member 3
ABCD4	ATP binding cassette subfamily D member 4
ABCE1	ATP binding cassette subfamily E member 1
ABCF1	ATP binding cassette subfamily F member 1
ABCF2	ATP binding cassette subfamily F member 2
ABCF3	ATP binding cassette subfamily F member 3
ABCG1	ATP binding cassette subfamily G member 1
ABCG2	ATP binding cassette subfamily G member 2 (Junior blood group)
ABCG4	ATP binding cassette subfamily G member 4
ABCG8	ATP binding cassette subfamily G member 8
ANO1	anoctamin 1, calcium activated chloride channel
ANO10	anoctamin 10
ANO2	anoctamin 2, calcium activated chloride channel
ANO3	anoctamin 3
ANO4	anoctamin 4
ANO5	anoctamin 5
ANO6	anoctamin 6
ANO7	anoctamin 7
ANO8	anoctamin 8
ANO9	anoctamin 9
AQP1	aquaporin 1 (Colton blood group)
AQP10	aquaporin 10
AQP11	aquaporin 11
AQP12A	aquaporin 12A
AQP2	aquaporin 2
AQP3	aquaporin 3 (Gill blood group)
AQP4	aquaporin 4
AQP5	aquaporin 5
AQP6	aquaporin 6
AQP7	aquaporin 7
AQP8	aquaporin 8
AQP9	aquaporin 9
ASIC1	acid sensing ion channel subunit 1
ASIC2	acid sensing ion channel subunit 2
ASIC3	acid sensing ion channel subunit 3
ASIC4	acid sensing ion channel subunit family member 4
ASIC5	acid sensing ion channel subunit family member 5
ATP10A	ATPase phospholipid transporting 10A (putative)
ATP10B	ATPase phospholipid transporting 10B (putative)
ATP10D	ATPase phospholipid transporting 10D (putative)
ATP11A	ATPase phospholipid transporting 11A
ATP11B	ATPase phospholipid transporting 11B (putative)
ATP11C	ATPase phospholipid transporting 11C
ATP12A	ATPase H+/K+ transporting non-gastric alpha2 subunit
ATP13A1	ATPase 13A1
ATP13A2	ATPase 13A2
ATP13A3	ATPase 13A3
ATP13A4	ATPase 13A4
ATP13A5	ATPase 13A5
ATP1A1	ATPase Na+/K+ transporting subunit alpha 1
ATP1A2	ATPase Na+/K+ transporting subunit alpha 2
ATP1A3	ATPase Na+/K+ transporting subunit alpha 3
ATP1A4	ATPase Na+/K+ transporting subunit alpha 4
ATP1B1	ATPase Na+/K+ transporting subunit beta 1
ATP1B2	ATPase Na+/K+ transporting subunit beta 2
ATP1B3	ATPase Na+/K+ transporting subunit beta 3
ATP1B4	ATPase Na+/K+ transporting family member beta 4
ATP2A1	ATPase sarcoplasmic/endoplasmic reticulum Ca2+ transporting 1
ATP2A2	ATPase sarcoplasmic/endoplasmic reticulum Ca2+ transporting 2
ATP2A3	ATPase sarcoplasmic/endoplasmic reticulum Ca2+ transporting 3
ATP2B1	ATPase plasma membrane Ca2+ transporting 1
ATP2B2	ATPase plasma membrane Ca2+ transporting 2
ATP2B3	ATPase plasma membrane Ca2+ transporting 3
ATP2B4	ATPase plasma membrane Ca2+ transporting 4
ATP2C2	ATPase secretory pathway Ca2+ transporting 2
ATP4A	ATPase H+/K+ transporting alpha subunit
ATP4B	ATPase H+/K+ transporting beta subunit
ATP5A1	ATP synthase, H+ transporting, mitochondrial F1 complex, alpha subunit 1, cardiac muscle
ATP5B	ATP synthase, H+ transporting, mitochondrial F1 complex, beta polypeptide
ATP5C1	ATP synthase, H+ transporting, mitochondrial F1 complex, gamma polypeptide 1
ATP5D	ATP synthase, H+ transporting, mitochondrial F1 complex, delta subunit
ATP5E	ATP synthase, H+ transporting, mitochondrial F1 complex, epsilon subunit
ATP5F1	ATP synthase, H+ transporting, mitochondrial Fo complex subunit B1
ATP5G1	ATP synthase, H+ transporting, mitochondrial Fo complex subunit C1 (subunit 9)
ATP5G2	ATP synthase, H+ transporting, mitochondrial Fo complex subunit C2 (subunit 9)
ATP5G3	ATP synthase, H+ transporting, mitochondrial Fo complex subunit C3 (subunit 9)
ATP5H	ATP synthase, H+ transporting, mitochondrial Fo complex subunit D
ATP5I	ATP synthase, H+ transporting, mitochondrial Fo complex subunit E
ATP5J	ATP synthase, H+ transporting, mitochondrial Fo complex subunit F6
ATP5J2	ATP synthase, H+ transporting, mitochondrial Fo complex subunit F2
ATP5L	ATP synthase, H+ transporting, mitochondrial Fo complex subunit G
ATP5L2	ATP synthase, H+ transporting, mitochondrial Fo complex subunit G2
ATP5O	ATP synthase, H+ transporting, mitochondrial F1 complex, O subunit
ATP6V0A1	ATPase H+ transporting V0 subunit a1
ATP6V0A4	ATPase H+ transporting V0 subunit a4
ATP6V0B	ATPase H+ transporting V0 subunit b
ATP6V0C	ATPase H+ transporting V0 subunit c
ATP6V0D1	ATPase H+ transporting V0 subunit d1
ATP6V0D2	ATPase H+ transporting V0 subunit d2
ATP6V0E1	ATPase H+ transporting V0 subunit e1
ATP6V0E2	ATPase H+ transporting V0 subunit e2
ATP6V1A	ATPase H+ transporting V1 subunit A
ATP6V1B1	ATPase H+ transporting V1 subunit B1
ATP6V1B2	ATPase H+ transporting V1 subunit B2
ATP6V1C1	ATPase H+ transporting V1 subunit C1
ATP6V1C2	ATPase H+ transporting V1 subunit C2
ATP6V1D	ATPase H+ transporting V1 subunit D
ATP6V1E1	ATPase H+ transporting V1 subunit E1
ATP6V1E2	ATPase H+ transporting V1 subunit E2
ATP6V1F	ATPase H+ transporting V1 subunit F
ATP6V1G1	ATPase H+ transporting V1 subunit G1
ATP6V1G2	ATPase H+ transporting V1 subunit G2
ATP6V1G3	ATPase H+ transporting V1 subunit G3
ATP6V1H	ATPase H+ transporting V1 subunit H
ATP7A	ATPase copper transporting alpha
ATP7B	ATPase copper transporting beta
ATP8A1	ATPase phospholipid transporting 8A1
ATP8A2	ATPase phospholipid transporting 8A2
ATP8B1	ATPase phospholipid transporting 8B1
ATP8B3	ATPase phospholipid transporting 8B3
BEST1	bestrophin 1
BEST2	bestrophin 2
BEST3	bestrophin 3
BEST4	bestrophin 4
CA12	carbonic anhydrase XII
CA2	carbonic anhydrase II
CA9	carbonic anhydrase IX
CACNA1A	calcium voltage-gated channel subunit alpha1 A
CACNA1B	calcium voltage-gated channel subunit alpha1 B
CACNA1C	calcium voltage-gated channel subunit alpha1 C
CACNA1D	calcium voltage-gated channel subunit alpha1 D
CACNA1E	calcium voltage-gated channel subunit alpha1 E
CACNA1F	calcium voltage-gated channel subunit alpha1 F
CACNA1G	calcium voltage-gated channel subunit alpha1 G
CACNA1H	calcium voltage-gated channel subunit alpha1 H
CACNA1I	calcium voltage-gated channel subunit alpha1 I
CACNA1S	calcium voltage-gated channel subunit alpha1 S
CACNA2D1	calcium voltage-gated channel auxiliary subunit alpha2delta 1
CACNA2D2	calcium voltage-gated channel auxiliary subunit alpha2delta 2
CACNA2D3	calcium voltage-gated channel auxiliary subunit alpha2delta 3
CACNA2D4	calcium voltage-gated channel auxiliary subunit alpha2delta 4
CACNB1	calcium voltage-gated channel auxiliary subunit beta 1
CACNB2	calcium voltage-gated channel auxiliary subunit beta 2
CACNB3	calcium voltage-gated channel auxiliary subunit beta 3
CACNB4	calcium voltage-gated channel auxiliary subunit beta 4
CACNG1	calcium voltage-gated channel auxiliary subunit gamma 1
CACNG2	calcium voltage-gated channel auxiliary subunit gamma 2
CACNG3	calcium voltage-gated channel auxiliary subunit gamma 3
CACNG4	calcium voltage-gated channel auxiliary subunit gamma 4
CACNG5	calcium voltage-gated channel auxiliary subunit gamma 5
CACNG6	calcium voltage-gated channel auxiliary subunit gamma 6
CACNG7	calcium voltage-gated channel auxiliary subunit gamma 7
CACNG8	calcium voltage-gated channel auxiliary subunit gamma 8
CATSPER1	cation channel sperm associated 1
CATSPER2	cation channel sperm associated 2
CATSPER3	cation channel sperm associated 3
CATSPER4	cation channel sperm associated 4
CFTR	cystic fibrosis transmembrane conductance regulator
CHRNA1	cholinergic receptor nicotinic alpha 1 subunit
CHRNA10	cholinergic receptor nicotinic alpha 10 subunit
CHRNA2	cholinergic receptor nicotinic alpha 2 subunit
CHRNA3	cholinergic receptor nicotinic alpha 3 subunit
CHRNA4	cholinergic receptor nicotinic alpha 4 subunit
CHRNA5	cholinergic receptor nicotinic alpha 5 subunit
CHRNA6	cholinergic receptor nicotinic alpha 6 subunit
CHRNA7	cholinergic receptor nicotinic alpha 7 subunit
CHRNA9	cholinergic receptor nicotinic alpha 9 subunit
CHRNB1	cholinergic receptor nicotinic beta 1 subunit
CHRNB2	cholinergic receptor nicotinic beta 2 subunit
CHRNB3	cholinergic receptor nicotinic beta 3 subunit
CHRNB4	cholinergic receptor nicotinic beta 4 subunit
CHRND	cholinergic receptor nicotinic delta subunit
CHRNE	cholinergic receptor nicotinic epsilon subunit
CHRNG	cholinergic receptor nicotinic gamma subunit
CLCN1	chloride voltage-gated channel 1
CLCN2	chloride voltage-gated channel 2
CLCN3	chloride voltage-gated channel 3
CLCN4	chloride voltage-gated channel 4
CLCN5	chloride voltage-gated channel 5
CLCN6	chloride voltage-gated channel 6
CLCN7	chloride voltage-gated channel 7
CLCNKA	chloride voltage-gated channel Ka
CLCNKB	chloride voltage-gated channel Kb
CLIC1	chloride intracellular channel 1
CLIC2	chloride intracellular channel 2
CLIC3	chloride intracellular channel 3
CLIC4	chloride intracellular channel 4
CLIC5	chloride intracellular channel 5
CLIC6	chloride intracellular channel 6
CLNS1A	chloride nucleotide-sensitive channel 1A
CNGA1	cyclic nucleotide gated channel alpha 1
CNGA2	cyclic nucleotide gated channel alpha 2
CNGA3	cyclic nucleotide gated channel alpha 3
CNGA4	cyclic nucleotide gated channel alpha 4
CNGB1	cyclic nucleotide gated channel beta 1
CNGB3	cyclic nucleotide gated channel beta 3
DIRC2	disrupted in renal carcinoma 2
EGFR	epidermal growth factor receptor
EZR	ezrin
GABRA1	gamma-aminobutyric acid type A receptor alpha1 subunit
GABRA2	gamma-aminobutyric acid type A receptor alpha2 subunit
GABRA3	gamma-aminobutyric acid type A receptor alpha3 subunit
GABRA4	gamma-aminobutyric acid type A receptor alpha4 subunit
GABRA5	gamma-aminobutyric acid type A receptor alpha5 subunit
GABRA6	gamma-aminobutyric acid type A receptor alpha6 subunit
GABRB1	gamma-aminobutyric acid type A receptor beta1 subunit
GABRB2	gamma-aminobutyric acid type A receptor beta2 subunit
GABRB3	gamma-aminobutyric acid type A receptor beta3 subunit
GABRD	gamma-aminobutyric acid type A receptor delta subunit
GABRE	gamma-aminobutyric acid type A receptor epsilon subunit
GABRG1	gamma-aminobutyric acid type A receptor gamma1 subunit
GABRG2	gamma-aminobutyric acid type A receptor gamma2 subunit
GABRG3	gamma-aminobutyric acid type A receptor gamma3 subunit
GABRP	gamma-aminobutyric acid type A receptor pi subunit
GABRQ	gamma-aminobutyric acid type A receptor theta subunit
GABRR1	gamma-aminobutyric acid type A receptor rho1 subunit
GABRR2	gamma-aminobutyric acid type A receptor rho2 subunit
GABRR3	gamma-aminobutyric acid type A receptor rho3 subunit (gene/pseudogene)
GJA1	gap junction protein alpha 1
GJA10	gap junction protein alpha 10
GJA3	gap junction protein alpha 3
GJA4	gap junction protein alpha 4
GJA5	gap junction protein alpha 5
GJA8	gap junction protein alpha 8
GJA9	gap junction protein alpha 9
GJB1	gap junction protein beta 1
GJB2	gap junction protein beta 2
GJB3	gap junction protein beta 3
GJB4	gap junction protein beta 4
GJB5	gap junction protein beta 5
GJB6	gap junction protein beta 6
GJB7	gap junction protein beta 7
GJC1	gap junction protein gamma 1
GJC2	gap junction protein gamma 2
GJC3	gap junction protein gamma 3
GJD2	gap junction protein delta 2
GJD3	gap junction protein delta 3
GJD4	gap junction protein delta 4
GLRA1	glycine receptor alpha 1
GLRA2	glycine receptor alpha 2
GLRA3	glycine receptor alpha 3
GLRA4	glycine receptor alpha 4
GLRB	glycine receptor beta
GRIA1	glutamate ionotropic receptor AMPA type subunit 1
GRIA2	glutamate ionotropic receptor AMPA type subunit 2
GRIA3	glutamate ionotropic receptor AMPA type subunit 3
GRIA4	glutamate ionotropic receptor AMPA type subunit 4
GRID1	glutamate ionotropic receptor delta type subunit 1
GRID2	glutamate ionotropic receptor delta type subunit 2
GRIK1	glutamate ionotropic receptor kainate type subunit 1
GRIK2	glutamate ionotropic receptor kainate type subunit 2
GRIK3	glutamate ionotropic receptor kainate type subunit 3
GRIK4	glutamate ionotropic receptor kainate type subunit 4
GRIK5	glutamate ionotropic receptor kainate type subunit 5
GRIN1	glutamate ionotropic receptor NMDA type subunit 1
GRIN2A	glutamate ionotropic receptor NMDA type subunit 2A
GRIN2B	glutamate ionotropic receptor NMDA type subunit 2B
GRIN2C	glutamate ionotropic receptor NMDA type subunit 2C
GRIN2D	glutamate ionotropic receptor NMDA type subunit 2D
GRIN3A	glutamate ionotropic receptor NMDA type subunit 3A
GRIN3B	glutamate ionotropic receptor NMDA type subunit 3B
HCN1	hyperpolarization activated cyclic nucleotide gated potassium channel 1
HCN2	hyperpolarization activated cyclic nucleotide gated potassium channel 2
HCN3	hyperpolarization activated cyclic nucleotide gated potassium channel 3
HCN4	hyperpolarization activated cyclic nucleotide gated potassium channel 4
HTR3A	5-hydroxytryptamine receptor 3A
HTR3B	5-hydroxytryptamine receptor 3B
HTR3C	5-hydroxytryptamine receptor 3C
HTR3D	5-hydroxytryptamine receptor 3D
HTR3E	5-hydroxytryptamine receptor 3E
HVCN1	hydrogen voltage gated channel 1
ITPR1	inositol 1,4,5-trisphosphate receptor type 1
ITPR2	inositol 1,4,5-trisphosphate receptor type 2
ITPR3	inositol 1,4,5-trisphosphate receptor type 3
KCNA1	potassium voltage-gated channel subfamily A member 1
KCNA10	potassium voltage-gated channel subfamily A member 10
KCNA2	potassium voltage-gated channel subfamily A member 2
KCNA3	potassium voltage-gated channel subfamily A member 3
KCNA4	potassium voltage-gated channel subfamily A member 4
KCNA5	potassium voltage-gated channel subfamily A member 5
KCNA6	potassium voltage-gated channel subfamily A member 6
KCNA7	potassium voltage-gated channel subfamily A member 7
KCNAB1	potassium voltage-gated channel subfamily A member regulatory beta subunit 1
KCNAB2	potassium voltage-gated channel subfamily A regulatory beta subunit 2
KCNAB3	potassium voltage-gated channel subfamily A regulatory beta subunit 3
KCNB1	potassium voltage-gated channel subfamily B member 1
KCNB2	potassium voltage-gated channel subfamily B member 2
KCNC1	potassium voltage-gated channel subfamily C member 1
KCNC2	potassium voltage-gated channel subfamily C member 2
KCNC3	potassium voltage-gated channel subfamily C member 3
KCNC4	potassium voltage-gated channel subfamily C member 4
KCND1	potassium voltage-gated channel subfamily D member 1
KCND2	potassium voltage-gated channel subfamily D member 2
KCND3	potassium voltage-gated channel subfamily D member 3
KCNE1	potassium voltage-gated channel subfamily E regulatory subunit 1
KCNE2	potassium voltage-gated channel subfamily E regulatory subunit 2
KCNE3	potassium voltage-gated channel subfamily E regulatory subunit 3
KCNE4	potassium voltage-gated channel subfamily E regulatory subunit 4
KCNE5	potassium voltage-gated channel subfamily E regulatory subunit 5
KCNF1	potassium voltage-gated channel modifier subfamily F member 1
KCNG1	potassium voltage-gated channel modifier subfamily G member 1
KCNG2	potassium voltage-gated channel modifier subfamily G member 2
KCNG3	potassium voltage-gated channel modifier subfamily G member 3
KCNG4	potassium voltage-gated channel modifier subfamily G member 4
KCNH1	potassium voltage-gated channel subfamily H member 1
KCNH2	potassium voltage-gated channel subfamily H member 2
KCNH3	potassium voltage-gated channel subfamily H member 3
KCNH4	potassium voltage-gated channel subfamily H member 4
KCNH5	potassium voltage-gated channel subfamily H member 5
KCNH6	potassium voltage-gated channel subfamily H member 6
KCNH7	potassium voltage-gated channel subfamily H member 7
KCNH8	potassium voltage-gated channel subfamily H member 8
KCNJ1	potassium voltage-gated channel subfamily J member 1
KCNJ10	potassium voltage-gated channel subfamily J member 10
KCNJ11	potassium voltage-gated channel subfamily J member 11
KCNJ12	potassium voltage-gated channel subfamily J member 12
KCNJ13	potassium voltage-gated channel subfamily J member 13
KCNJ14	potassium voltage-gated channel subfamily J member 14
KCNJ15	potassium voltage-gated channel subfamily J member 15
KCNJ16	potassium voltage-gated channel subfamily J member 16
KCNJ18	potassium voltage-gated channel subfamily J member 18
KCNJ2	potassium voltage-gated channel subfamily J member 2
KCNJ3	potassium voltage-gated channel subfamily J member 3
KCNJ4	potassium voltage-gated channel subfamily J member 4
KCNJ5	potassium voltage-gated channel subfamily J member 5
KCNJ6	potassium voltage-gated channel subfamily J member 6
KCNJ8	potassium voltage-gated channel subfamily J member 8
KCNJ9	potassium voltage-gated channel subfamily J member 9
KCNK1	potassium two pore domain channel subfamily K member 1
KCNK10	potassium two pore domain channel subfamily K member 10
KCNK12	potassium two pore domain channel subfamily K member 12
KCNK13	potassium two pore domain channel subfamily K member 13
KCNK15	potassium two pore domain channel subfamily K member 15
KCNK16	potassium two pore domain channel subfamily K member 16
KCNK17	potassium two pore domain channel subfamily K member 17
KCNK18	potassium two pore domain channel subfamily K member 18
KCNK2	potassium two pore domain channel subfamily K member 2
KCNK3	potassium two pore domain channel subfamily K member 3
KCNK4	potassium two pore domain channel subfamily K member 4
KCNK5	potassium two pore domain channel subfamily K member 5
KCNK6	potassium two pore domain channel subfamily K member 6
KCNK7	potassium two pore domain channel subfamily K member 7
KCNK9	potassium two pore domain channel subfamily K member 9
KCNMA1	potassium calcium-activated channel subfamily M alpha 1
KCNMB1	potassium calcium-activated channel subfamily M regulatory beta subunit 1
KCNMB2	potassium calcium-activated channel subfamily M regulatory beta subunit 2
KCNMB3	potassium calcium-activated channel subfamily M regulatory beta subunit 3
KCNMB3P1	potassium calcium-activated channel subfamily M regulatory beta subunit 3 pseudogene 1
KCNMB4	potassium calcium-activated channel subfamily M regulatory beta subunit 4
KCNN1	potassium calcium-activated channel subfamily N member 1
KCNN2	potassium calcium-activated channel subfamily N member 2
KCNN3	potassium calcium-activated channel subfamily N member 3
KCNN4	potassium calcium-activated channel subfamily N member 4
KCNQ1	potassium voltage-gated channel subfamily Q member 1
KCNQ2	potassium voltage-gated channel subfamily Q member 2
KCNQ3	potassium voltage-gated channel subfamily Q member 3
KCNQ4	potassium voltage-gated channel subfamily Q member 4
KCNQ5	potassium voltage-gated channel subfamily Q member 5
KCNS1	potassium voltage-gated channel modifier subfamily S member 1
KCNS2	potassium voltage-gated channel modifier subfamily S member 2
KCNS3	potassium voltage-gated channel modifier subfamily S member 3
KCNT1	potassium sodium-activated channel subfamily T member 1
KCNT2	potassium sodium-activated channel subfamily T member 2
KCNU1	potassium calcium-activated channel subfamily U member 1
KCNV1	potassium voltage-gated channel modifier subfamily V member 1
KCNV2	potassium voltage-gated channel modifier subfamily V member 2
LDHA	lactate dehydrogenase A
LDHB	lactate dehydrogenase B
MCOLN1	mucolipin 1
MCOLN2	mucolipin 2
MCOLN3	mucolipin 3
MIP	major intrinsic protein of lens fiber
MTCH1	mitochondrial carrier 1
MTCH2	mitochondrial carrier 2
NALCN	sodium leak channel, non-selective
ORAI1	ORAI calcium release-activated calcium modulator 1
ORAI2	ORAI calcium release-activated calcium modulator 2
ORAI3	ORAI calcium release-activated calcium modulator 3
P2RX1	purinergic receptor P2X 1
P2RX2	purinergic receptor P2X 2
P2RX3	purinergic receptor P2X 3
P2RX4	purinergic receptor P2X 4
P2RX5	purinergic receptor P2X 5
P2RX6	purinergic receptor P2X 6
P2RX7	purinergic receptor P2X 7
P2RY1	purinergic receptor P2Y1
PANX1	pannexin 1
PANX2	pannexin 2
PANX3	pannexin 3
PKD1	polycystin 1, transient receptor potential channel interacting
PKD1L1	polycystin 1 like 1, transient receptor potential channel interacting
PKD1L2	polycystin 1 like 2 (gene/pseudogene)
PKD1L3	polycystin 1 like 3, transient receptor potential channel interacting
PKD2	polycystin 2, transient receptor potential cation channel
PKD2L1	polycystin 2 like 1, transient receptor potential cation channel
PKD2L2	polycystin 2 like 2, transient receptor potential cation channel
PKDREJ	polycystin (PKD) family receptor for egg jelly
RYR1	ryanodine receptor 1
RYR2	ryanodine receptor 2
RYR3	ryanodine receptor 3
SCN10A	sodium voltage-gated channel alpha subunit 10
SCN11A	sodium voltage-gated channel alpha subunit 11
SCN1A	sodium voltage-gated channel alpha subunit 1
SCN1B	sodium voltage-gated channel beta subunit 1
SCN2A	sodium voltage-gated channel alpha subunit 2
SCN2B	sodium voltage-gated channel beta subunit 2
SCN3A	sodium voltage-gated channel alpha subunit 3
SCN3B	sodium voltage-gated channel beta subunit 3
SCN4A	sodium voltage-gated channel alpha subunit 4
SCN4B	sodium voltage-gated channel beta subunit 4
SCN5A	sodium voltage-gated channel alpha subunit 5
SCN7A	sodium voltage-gated channel alpha subunit 7
SCN8A	sodium voltage-gated channel alpha subunit 8
SCN9A	sodium voltage-gated channel alpha subunit 9
SCNN1A	sodium channel epithelial 1 alpha subunit
SCNN1B	sodium channel epithelial 1 beta subunit
SCNN1D	sodium channel epithelial 1 delta subunit
SCNN1G	sodium channel epithelial 1 gamma subunit
SLC10A1	solute carrier family 10 member 1
SLC10A2	solute carrier family 10 member 2
SLC10A3	solute carrier family 10 member 3
SLC10A4	solute carrier family 10 member 4
SLC10A5	solute carrier family 10 member 5
SLC10A6	solute carrier family 10 member 6
SLC10A7	solute carrier family 10 member 7
SLC11A1	solute carrier family 11 member 1
SLC11A2	solute carrier family 11 member 2
SLC12A1	solute carrier family 12 member 1
SLC12A2	solute carrier family 12 member 2
SLC12A3	solute carrier family 12 member 3
SLC12A4	solute carrier family 12 member 4
SLC12A5	solute carrier family 12 member 5
SLC12A6	solute carrier family 12 member 6
SLC12A7	solute carrier family 12 member 7
SLC12A8	solute carrier family 12 member 8
SLC12A9	solute carrier family 12 member 9
SLC13A1	solute carrier family 13 member 1
SLC13A2	solute carrier family 13 member 2
SLC13A3	solute carrier family 13 member 3
SLC13A4	solute carrier family 13 member 4
SLC13A5	solute carrier family 13 member 5
SLC14A1	solute carrier family 14 member 1 (Kidd blood group)
SLC14A2	solute carrier family 14 member 2
SLC15A1	solute carrier family 15 member 1
SLC15A2	solute carrier family 15 member 2
SLC15A3	solute carrier family 15 member 3
SLC15A4	solute carrier family 15 member 4
SLC15A5	solute carrier family 15 member 5
SLC16A1	solute carrier family 16 member 1
SLC16A10	solute carrier family 16 member 10
SLC16A11	solute carrier family 16 member 11
SLC16A12	solute carrier family 16 member 12
SLC16A13	solute carrier family 16 member 13
SLC16A14	solute carrier family 16 member 14
SLC16A2	solute carrier family 16 member 2
SLC16A3	solute carrier family 16 member 3
SLC16A4	solute carrier family 16 member 4
SLC16A5	solute carrier family 16 member 5
SLC16A6	solute carrier family 16 member 6
SLC16A7	solute carrier family 16 member 7
SLC16A8	solute carrier family 16 member 8
SLC16A9	solute carrier family 16 member 9
SLC17A1	solute carrier family 17 member 1
SLC17A2	solute carrier family 17 member 2
SLC17A3	solute carrier family 17 member 3
SLC17A4	solute carrier family 17 member 4
SLC17A5	solute carrier family 17 member 5
SLC17A6	solute carrier family 17 member 6
SLC17A7	solute carrier family 17 member 7
SLC17A8	solute carrier family 17 member 8
SLC17A9	solute carrier family 17 member 9
SLC18A1	solute carrier family 18 member A1
SLC18A2	solute carrier family 18 member A2
SLC18A3	solute carrier family 18 member A3
SLC19A1	solute carrier family 19 member 1
SLC19A2	solute carrier family 19 member 2
SLC19A3	solute carrier family 19 member 3
SLC1A1	solute carrier family 1 member 1
SLC1A2	solute carrier family 1 member 2
SLC1A3	solute carrier family 1 member 3
SLC1A4	solute carrier family 1 member 4
SLC1A5	solute carrier family 1 member 5
SLC1A6	solute carrier family 1 member 6
SLC1A7	solute carrier family 1 member 7
SLC20A1	solute carrier family 20 member 1
SLC20A2	solute carrier family 20 member 2
SLC22A1	solute carrier family 22 member 1
SLC22A10	solute carrier family 22 member 10
SLC22A11	solute carrier family 22 member 11
SLC22A12	solute carrier family 22 member 12
SLC22A13	solute carrier family 22 member 13
SLC22A14	solute carrier family 22 member 14
SLC22A15	solute carrier family 22 member 15
SLC22A16	solute carrier family 22 member 16
SLC22A17	solute carrier family 22 member 17
SLC22A18	solute carrier family 22 member 18
SLC22A2	solute carrier family 22 member 2
SLC22A20	solute carrier family 22 member 20
SLC22A23	solute carrier family 22 member 23
SLC22A24	solute carrier family 22 member 24
SLC22A25	solute carrier family 22 member 25
SLC22A3	solute carrier family 22 member 3
SLC22A4	solute carrier family 22 member 4
SLC22A5	solute carrier family 22 member 5
SLC22A6	solute carrier family 22 member 6
SLC22A7	solute carrier family 22 member 7
SLC22A8	solute carrier family 22 member 8
SLC22A9	solute carrier family 22 member 9
SLC23A1	solute carrier family 23 member 1
SLC23A2	solute carrier family 23 member 2
SLC23A3	solute carrier family 23 member 3
SLC24A1	solute carrier family 24 member 1
SLC24A2	solute carrier family 24 member 2
SLC24A3	solute carrier family 24 member 3
SLC24A4	solute carrier family 24 member 4
SLC24A5	solute carrier family 24 member 5
SLC25A1	solute carrier family 25 member 1
SLC25A10	solute carrier family 25 member 10
SLC25A11	solute carrier family 25 member 11
SLC25A12	solute carrier family 25 member 12
SLC25A13	solute carrier family 25 member 13
SLC25A14	solute carrier family 25 member 14
SLC25A15	solute carrier family 25 member 15
SLC25A16	solute carrier family 25 member 16
SLC25A17	solute carrier family 25 member 17
SLC25A18	solute carrier family 25 member 18
SLC25A19	solute carrier family 25 member 19
SLC25A2	solute carrier family 25 member 2
SLC25A20	solute carrier family 25 member 20
SLC25A21	solute carrier family 25 member 21
SLC25A22	solute carrier family 25 member 22
SLC25A23	solute carrier family 25 member 23
SLC25A24	solute carrier family 25 member 24
SLC25A25	solute carrier family 25 member 25
SLC25A26	solute carrier family 25 member 26
SLC25A27	solute carrier family 25 member 27
SLC25A28	solute carrier family 25 member 28
SLC25A29	solute carrier family 25 member 29
SLC25A3	solute carrier family 25 member 3
SLC25A30	solute carrier family 25 member 30
SLC25A31	solute carrier family 25 member 31
SLC25A32	solute carrier family 25 member 32
SLC25A33	solute carrier family 25 member 33
SLC25A34	solute carrier family 25 member 34
SLC25A35	solute carrier family 25 member 35
SLC25A36	solute carrier family 25 member 36
SLC25A37	solute carrier family 25 member 37
SLC25A38	solute carrier family 25 member 38
SLC25A39	solute carrier family 25 member 39
SLC25A4	solute carrier family 25 member 4
SLC25A40	solute carrier family 25 member 40
SLC25A41	solute carrier family 25 member 41
SLC25A42	solute carrier family 25 member 42
SLC25A43	solute carrier family 25 member 43
SLC25A44	solute carrier family 25 member 44
SLC25A45	solute carrier family 25 member 45
SLC25A46	solute carrier family 25 member 46
SLC25A47	solute carrier family 25 member 47
SLC25A48	solute carrier family 25 member 48
SLC25A5	solute carrier family 25 member 5
SLC25A6	solute carrier family 25 member 6
SLC26A1	solute carrier family 26 member 1
SLC26A10	solute carrier family 26 member 10
SLC26A11	solute carrier family 26 member 11
SLC26A2	solute carrier family 26 member 2
SLC26A3	solute carrier family 26 member 3
SLC26A4	solute carrier family 26 member 4
SLC26A5	solute carrier family 26 member 5
SLC26A6	solute carrier family 26 member 6
SLC26A7	solute carrier family 26 member 7
SLC26A8	solute carrier family 26 member 8
SLC26A9	solute carrier family 26 member 9
SLC27A1	solute carrier family 27 member 1
SLC27A2	solute carrier family 27 member 2
SLC27A3	solute carrier family 27 member 3
SLC27A4	solute carrier family 27 member 4
SLC27A5	solute carrier family 27 member 5
SLC27A6	solute carrier family 27 member 6
SLC28A1	solute carrier family 28 member 1
SLC28A2	solute carrier family 28 member 2
SLC28A3	solute carrier family 28 member 3
SLC29A1	solute carrier family 29 member 1
SLC29A2	solute carrier family 29 member 2
SLC29A3	solute carrier family 29 member 3
SLC29A4	solute carrier family 29 member 4
SLC2A1	solute carrier family 2 member 1
SLC2A10	solute carrier family 2 member 10
SLC2A11	solute carrier family 2 member 11
SLC2A12	solute carrier family 2 member 12
SLC2A13	solute carrier family 2 member 13
SLC2A2	solute carrier family 2 member 2
SLC2A3	solute carrier family 2 member 3
SLC2A4	solute carrier family 2 member 4
SLC2A5	solute carrier family 2 member 5
SLC2A6	solute carrier family 2 member 6
SLC2A7	solute carrier family 2 member 7
SLC2A8	solute carrier family 2 member 8
SLC2A9	solute carrier family 2 member 9
SLC30A1	solute carrier family 30 member 1
SLC30A10	solute carrier family 30 member 10
SLC30A2	solute carrier family 30 member 2
SLC30A3	solute carrier family 30 member 3
SLC30A4	solute carrier family 30 member 4
SLC30A5	solute carrier family 30 member 5
SLC30A6	solute carrier family 30 member 6
SLC30A7	solute carrier family 30 member 7
SLC30A8	solute carrier family 30 member 8
SLC30A9	solute carrier family 30 member 9
SLC31A1	solute carrier family 31 member 1
SLC31A2	solute carrier family 31 member 2
SLC32A1	solute carrier family 32 member 1
SLC33A1	solute carrier family 33 member 1
SLC34A1	solute carrier family 34 member 1
SLC34A2	solute carrier family 34 member 2
SLC34A3	solute carrier family 34 member 3
SLC35A1	solute carrier family 35 member A1
SLC35A2	solute carrier family 35 member A2
SLC35A3	solute carrier family 35 member A3
SLC35A4	solute carrier family 35 member A4
SLC35A5	solute carrier family 35 member A5
SLC35B1	solute carrier family 35 member B1
SLC35B2	solute carrier family 35 member B2
SLC35B3	solute carrier family 35 member B3
SLC35B4	solute carrier family 35 member B4
SLC35C1	solute carrier family 35 member C1
SLC35C2	solute carrier family 35 member C2
SLC35D1	solute carrier family 35 member D1
SLC35D2	solute carrier family 35 member D2
SLC35D3	solute carrier family 35 member D3
SLC35E1	solute carrier family 35 member E1
SLC35E2	solute carrier family 35 member E2
SLC35E2B	solute carrier family 35 member E2B
SLC35E3	solute carrier family 35 member E3
SLC35E4	solute carrier family 35 member E4
SLC35F1	solute carrier family 35 member F1
SLC35F2	solute carrier family 35 member F2
SLC35F3	solute carrier family 35 member F3
SLC35F4	solute carrier family 35 member F4
SLC35F5	solute carrier family 35 member F5
SLC36A1	solute carrier family 36 member 1
SLC36A2	solute carrier family 36 member 2
SLC36A3	solute carrier family 36 member 3
SLC36A4	solute carrier family 36 member 4
SLC37A1	solute carrier family 37 member 1
SLC37A2	solute carrier family 37 member 2
SLC37A3	solute carrier family 37 member 3
SLC37A4	solute carrier family 37 member 4
SLC38A1	solute carrier family 38 member 1
SLC38A10	solute carrier family 38 member 10
SLC38A11	solute carrier family 38 member 11
SLC38A2	solute carrier family 38 member 2
SLC38A3	solute carrier family 38 member 3
SLC38A4	solute carrier family 38 member 4
SLC38A5	solute carrier family 38 member 5
SLC38A6	solute carrier family 38 member 6
SLC38A7	solute carrier family 38 member 7
SLC38A8	solute carrier family 38 member 8
SLC38A9	solute carrier family 38 member 9
SLC39A1	solute carrier family 39 member 1
SLC39A10	solute carrier family 39 member 10
SLC39A11	solute carrier family 39 member 11
SLC39A12	solute carrier family 39 member 12
SLC39A13	solute carrier family 39 member 13
SLC39A14	solute carrier family 39 member 14
SLC39A2	solute carrier family 39 member 2
SLC39A3	solute carrier family 39 member 3
SLC39A4	solute carrier family 39 member 4
SLC39A5	solute carrier family 39 member 5
SLC39A6	solute carrier family 39 member 6
SLC39A7	solute carrier family 39 member 7
SLC39A8	solute carrier family 39 member 8
SLC39A9	solute carrier family 39 member 9
SLC3A1	solute carrier family 3 member 1
SLC3A2	solute carrier family 3 member 2
SLC40A1	solute carrier family 40 member 1
SLC41A1	solute carrier family 41 member 1
SLC41A2	solute carrier family 41 member 2
SLC41A3	solute carrier family 41 member 3
SLC43A1	solute carrier family 43 member 1
SLC43A2	solute carrier family 43 member 2
SLC43A3	solute carrier family 43 member 3
SLC44A1	solute carrier family 44 member 1
SLC44A2	solute carrier family 44 member 2
SLC44A3	solute carrier family 44 member 3
SLC44A4	solute carrier family 44 member 4
SLC44A5	solute carrier family 44 member 5
SLC45A1	solute carrier family 45 member 1
SLC45A2	solute carrier family 45 member 2
SLC45A3	solute carrier family 45 member 3
SLC45A4	solute carrier family 45 member 4
SLC46A1	solute carrier family 46 member 1
SLC46A2	solute carrier family 46 member 2
SLC46A3	solute carrier family 46 member 3
SLC47A1	solute carrier family 47 member 1
SLC47A2	solute carrier family 47 member 2
SLC48A1	solute carrier family 48 member 1
SLC4A1	solute carrier family 4 member 1 (Diego blood group)
SLC4A10	solute carrier family 4 member 10
SLC4A11	solute carrier family 4 member 11
SLC4A2	solute carrier family 4 member 2
SLC4A3	solute carrier family 4 member 3
SLC4A4	solute carrier family 4 member 4
SLC4A5	solute carrier family 4 member 5
SLC4A7	solute carrier family 4 member 7
SLC4A8	solute carrier family 4 member 8
SLC4A9	solute carrier family 4 member 9
SLC50A1	solute carrier family 50 member 1
SLC5A1	solute carrier family 5 member 1
SLC5A10	solute carrier family 5 member 10
SLC5A11	solute carrier family 5 member 11
SLC5A12	solute carrier family 5 member 12
SLC5A2	solute carrier family 5 member 2
SLC5A3	solute carrier family 5 member 3
SLC5A4	solute carrier family 5 member 4
SLC5A5	solute carrier family 5 member 5
SLC5A6	solute carrier family 5 member 6
SLC5A7	solute carrier family 5 member 7
SLC5A8	solute carrier family 5 member 8
SLC5A9	solute carrier family 5 member 9
SLC6A1	solute carrier family 6 member 1
SLC6A10P	solute carrier family 6 member 10, pseudogene
SLC6A11	solute carrier family 6 member 11
SLC6A12	solute carrier family 6 member 12
SLC6A13	solute carrier family 6 member 13
SLC6A14	solute carrier family 6 member 14
SLC6A15	solute carrier family 6 member 15
SLC6A16	solute carrier family 6 member 16
SLC6A17	solute carrier family 6 member 17
SLC6A18	solute carrier family 6 member 18
SLC6A19	solute carrier family 6 member 19
SLC6A2	solute carrier family 6 member 2
SLC6A20	solute carrier family 6 member 20
SLC6A3	solute carrier family 6 member 3
SLC6A4	solute carrier family 6 member 4
SLC6A5	solute carrier family 6 member 5
SLC6A6	solute carrier family 6 member 6
SLC6A7	solute carrier family 6 member 7
SLC6A8	solute carrier family 6 member 8
SLC6A9	solute carrier family 6 member 9
SLC7A1	solute carrier family 7 member 1
SLC7A10	solute carrier family 7 member 10
SLC7A11	solute carrier family 7 member 11
SLC7A13	solute carrier family 7 member 13
SLC7A14	solute carrier family 7 member 14
SLC7A2	solute carrier family 7 member 2
SLC7A3	solute carrier family 7 member 3
SLC7A4	solute carrier family 7 member 4
SLC7A5	solute carrier family 7 member 5
SLC7A6	solute carrier family 7 member 6
SLC7A7	solute carrier family 7 member 7
SLC7A8	solute carrier family 7 member 8
SLC7A9	solute carrier family 7 member 9
SLC8A1	solute carrier family 8 member A1
SLC8A2	solute carrier family 8 member A2
SLC8A3	solute carrier family 8 member A3
SLC9A1	solute carrier family 9 member A1
SLC9A2	solute carrier family 9 member A2
SLC9A3	solute carrier family 9 member A3
SLC9A3R1	SLC9A3 regulator 1
SLC9A4	solute carrier family 9 member A4
SLC9A5	solute carrier family 9 member A5
SLC9A6	solute carrier family 9 member A6
SLC9A7	solute carrier family 9 member A7
SLC9A8	solute carrier family 9 member A8
SLC9A9	solute carrier family 9 member A9
SLCO1A2	solute carrier organic anion transporter family member 1A2
SLCO1B1	solute carrier organic anion transporter family member 1B1
SLCO1B3	solute carrier organic anion transporter family member 1B3
SLCO1C1	solute carrier organic anion transporter family member 1C1
SLCO2A1	solute carrier organic anion transporter family member 2A1
SLCO2B1	solute carrier organic anion transporter family member 2B1
SLCO3A1	solute carrier organic anion transporter family member 3A1
SLCO4A1	solute carrier organic anion transporter family member 4A1
SLCO4C1	solute carrier organic anion transporter family member 4C1
SLCO5A1	solute carrier organic anion transporter family member 5A1
SLCO6A1	solute carrier organic anion transporter family member 6A1
STIM1	stromal interaction molecule 1
STIM2	stromal interaction molecule 2
TAP1	transporter 1, ATP-binding cassette, sub-family B (MDR/TAP)
TAP2	transporter 2, ATP-binding cassette, sub-family B (MDR/TAP)
TPCN1	two pore segment channel 1
TPCN2	two pore segment channel 2
TRPA1	transient receptor potential cation channel subfamily A member 1
TRPC1	transient receptor potential cation channel subfamily C member 1
TRPC2	transient receptor potential cation channel subfamily C member 2, pseudogene
TRPC3	transient receptor potential cation channel subfamily C member 3
TRPC4	transient receptor potential cation channel subfamily C member 4
TRPC5	transient receptor potential cation channel subfamily C member 5
TRPC6	transient receptor potential cation channel subfamily C member 6
TRPC7	transient receptor potential cation channel subfamily C member 7
TRPM1	transient receptor potential cation channel subfamily M member 1
TRPM2	transient receptor potential cation channel subfamily M member 2
TRPM3	transient receptor potential cation channel subfamily M member 3
TRPM4	transient receptor potential cation channel subfamily M member 4
TRPM5	transient receptor potential cation channel subfamily M member 5
TRPM6	transient receptor potential cation channel subfamily M member 6
TRPM7	transient receptor potential cation channel subfamily M member 7
TRPM8	transient receptor potential cation channel subfamily M member 8
TRPV1	transient receptor potential cation channel subfamily V member 1
TRPV2	transient receptor potential cation channel subfamily V member 2
TRPV3	transient receptor potential cation channel subfamily V member 3
TRPV4	transient receptor potential cation channel subfamily V member 4
TRPV5	transient receptor potential cation channel subfamily V member 5
TRPV6	transient receptor potential cation channel subfamily V member 6
UCP1	uncoupling protein 1 (mitochondrial, proton carrier)
UCP2	uncoupling protein 2 (mitochondrial, proton carrier)
UCP3	uncoupling protein 3 (mitochondrial, proton carrier)
VDAC1	voltage dependent anion channel 1
VDAC2	voltage dependent anion channel 2
VDAC3	voltage dependent anion channel 3
ZACN	zinc activated ion channel

## Sheet: suppl Table 3
Supplementary Table (3): Transportome expression level in pancreatic tumour epithelium (TE) compared to normal epithelium (NE) from tissue microarray
Gene Symbol	Gene Title	FC	Adjusted
		(TE/NE)	p-value
Upregutaled
GABRP	gamma-aminobutyric acid (GABA) A receptor, pi	5.04	0.035
ATP2C2 (SPCA2)	ATPase, Ca++ transporting, type 2C, member 2	4.45	0.020
P2RX5 (P2X5)	purinergic receptor P2X, ligand-gated ion channel, 5	4.40	0.015
TAP2	transporter 2, ATP-binding cassette, sub-family B (MDR/TAP)	3.90	0.001
GJB2(CX26)	gap junction protein, beta 2, 26kDa	3.90	0.007
SLC26A9	solute carrier family 26, member 9	3.74	0.039
GJB5(CX31.1)	gap junction protein, beta 5, 31.1kDa	3.60	0.013
CACNA1A (CAV2.1)	calcium channel, voltage-dependent, P/Q type, alpha 1A subunit	3.58	< 0.001
SLC39A4	solute carrier family 39 (zinc transporter), member 4	2.70	0.020
SLC2A(GLUT1)	solute carrier family 2 (facilitated glucose transporter), member 1	2.61	0.014
KCNN4 (KCa3.1)	potassium intermediate/small conductance calcium-activated channel, subfamily N, member 4	2.56	0.001
SLC6A1	solute carrier family 6 (neurotransmitter transporter, GABA), member 1	2.55	0.021
SLCO4A1	solute carrier organic anion transporter family, member 4A1	2.33	0.029
SLC38A6	solute carrier family 38, member 6	2.33	0.004
SLC28A1	solute carrier family 28 (sodium-coupled nucleoside transporter), member 1	2.28	0.002
ABCC10	ATP-binding cassette, sub-family C (CFTR/MRP), member 10	2.28	0.015
SLC45A3 (prostein)	solute carrier family 45, member 3	2.17	0.015
SLC12A8	solute carrier family 12 (potassium/chloride transporters), member 8	2.10	0.030
Downregulated
ABCC8	ATP-binding cassette, sub-family C (CFTR/MRP), member 8	-32.35	0.001
MCOLN1	mucolipin 1	-16.77	0.003
KCNJ16 (Kir5.1)	potassium inwardly-rectifying channel, subfamily J, member 16	-14.39	<0.001
ORAI1	ORAI calcium release-activated calcium modulator 1	-13.31	0.002
SLC6A11 (GAT-3)	solute carrier family 6 (neurotransmitter transporter, GABA),	-10.54	<0.001
	member 11
SLC25A29	solute carrier family 25, member 29	-9.92	0.031
SLC2A2 (GLUT2)	solute carrier family 2 (facilitated glucose transporter), member 2	-8.82	<0.001
AQP8	aquaporin 8	-6.62	0.015
SLC3A1	solute carrier family 3 (cystine, dibasic and neutral amino acid transporters, activator of cystine, dibasic and neutral amino acid transport), member 1	-6.58	<0.001
GABRA4	gamma-aminobutyric acid (GABA) A receptor, alpha 4	-6.34	0.001
SLC39A8	solute carrier family 39 (zinc transporter), member 8	-5.92	<0.001
TRPV6	transient receptor potential cation channel, subfamily V, member 6	-5.36	0.001
CLCNKB	chloride channel Kb	-5.21	0.001
CFTR	cystic fibrosis transmembrane conductance regulator (ATP-binding cassette sub-family C, member 7)	-5.07	0.001
SLC4A4	solute carrier family 4, sodium bicarbonate cotransporter, member 4	-4.92	0.001
(NBCe1-A)
CLCN1(ClC-1)	chloride channel 1, skeletal muscle	-4.88	0.001
ABCB1	ATP-binding cassette, sub-family B (MDR/TAP), member 1	-4.85	<0.001
ATP2A3 (SERCA3)	ATPase, Ca++ transporting, ubiquitous	-4.77	0.015
CHRNB3	cholinergic receptor, nicotinic, beta 3	-3.65	0.001
ABCA8	ATP-binding cassette, sub-family A (ABC1), member 8	-3.24	0.003
ANO3	anoctamin 3	-3.21	0.002
KCNE1	potassium voltage-gated channel, Isk-related family, member 1	-2.92	<0.001
SLC36A4	solute carrier family 36 (proton/amino acid symporter), member 4	-2.86	<0.001
CLIC5	chloride intracellular channel 5	-2.72	0.002
SCN9A (Nav1.7)	sodium channel, voltage-gated, type IX, alpha subunit	-2.66	0.025
AQP3	aquaporin 3 (Gill blood group)	-2.62	0.013
MCOLN3	mucolipin 3	-2.45	0.022
SLC28A1	solute carrier family 28 (sodium-coupled nucleoside transporter), member 1	-2.36	0.002
CNGA1	Cyclic nucleotide gated channel alpha 1	-2.30	0.013
CACNA1G (Cav3.1)	calcium channel, voltage-dependent, T type, alpha 1G subunit	-2.28	0.029
KCNK7(K2p7.1)	potassium channel, subfamily K, member 7	-2.27	0.007
SLC16A7 (MCT2)	solute carrier family 16, member 7 (monocarboxylic acid transporter 2)	-2.25	0.005
ATP12A	ATPase, H+/K+ transporting, non-gastric, alpha polypeptide	-2.21	0.016
ATP1B3	ATPase, Na+/K+ transporting, beta 3 polypeptide	-2.21	0.035
KCNJ15 (Kir4.2)	potassium inwardly-rectifying channel, subfamily J, member 15	-2.17	0.039
SCN3A(Nav1.3)	sodium channel, voltage-gated, type III, alpha subunit	-2.14	0.021
KCNQ1(Kv7.1)	potassium voltage-gated channel, KQT-like subfamily, member 1	-2.11	0.003
ABCG5	ATP-binding cassette, sub-family G (WHITE), member 5	-2.09	0.001
SLC2A13	solute carrier family 2 (facilitated glucose transporter), member 13	-2.06	0.034
SLC35A3	solute carrier family 35 (UDP-N-acetylglucosamine (UDP-GlcNAc) transporter), member A3	-2.05	0.034
SLC29A3 (ENT3)	solute carrier family 29 (nucleoside transporters), member 3	-2.04	0.002
GLRB	glycine receptor, beta	-2.03	0.021
SLC22A5	solute carrier family 22 (organic cation/carnitine transporter), member 5	-2.03	0.001
SLC15A1	solute carrier family 15 (oligopeptide transporter), member 1	-2.02	0.003
SLC18A2	solute carrier family 18 (vesicular monoamine), member 2	-2.01	0.039

## Sheet: suppl Table 4
Supplementary Table (4): All differentially regulated genes in HS/ML cells according to the cell microarray
HS upregulated genes
Gene Symbol	FC	correction Benj	Description
CLIC6	352.775	0.0369732	Homo sapiens chloride intracellular channel 6 (CLIC6), nuclear gene encoding mitochondrial protein, mRNA [NM_053277]
TLR7	134.801	0.0437305	Homo sapiens toll-like receptor 7 (TLR7), mRNA [NM_016562]
MESP1	90.6693	0.000968356	Homo sapiens mesoderm posterior 1 homolog (mouse) (MESP1), mRNA [NM_018670]
FAM189A1	44.5765	0.0021448	Homo sapiens family with sequence similarity 189, member A1 (FAM189A1), mRNA [NM_015307]
SAA1	34.4358	0.0479535	Homo sapiens serum amyloid A1 (SAA1), transcript variant 1, mRNA [NM_000331]
GABBR2	29.0236	0.0494631	Homo sapiens gamma-aminobutyric acid (GABA) B receptor, 2 (GABBR2), mRNA [NM_005458]
WNT4	27.8397	0.0385894	Homo sapiens wingless-type MMTV integration site family, member 4 (WNT4), mRNA [NM_030761]
UPK2	26.9887	0.0249756	Homo sapiens uroplakin 2 (UPK2), mRNA [NM_006760]
JAKMIP2	24.5202	0.0150826	Homo sapiens janus kinase and microtubule interacting protein 2 (JAKMIP2), mRNA [NM_014790]
CPAMD8	21.4835	0.0355446	Homo sapiens C3 and PZP-like, alpha-2-macroglobulin domain containing 8 (CPAMD8), mRNA [NM_015692]
FAM149A	18.3263	0.025299	Homo sapiens family with sequence similarity 149, member A (FAM149A), transcript variant 1, mRNA [NM_015398]
CCL20	16.4723	0.032554	Homo sapiens chemokine (C-C motif) ligand 20 (CCL20), transcript variant 1, mRNA [NM_004591]
LMO3	16.3371	0.0481871	Homo sapiens LIM domain only 3 (rhombotin-like 2) (LMO3), transcript variant 1, mRNA [NM_018640]
SYTL2	15.8892	0.0168931	Homo sapiens synaptotagmin-like 2 (SYTL2), transcript variant c, mRNA [NM_206927]
CTSO	15.0649	0.042951	Homo sapiens cathepsin O (CTSO), mRNA [NM_001334]
SHC2	14.6069	0.0320859	Homo sapiens SHC (Src homology 2 domain containing) transforming protein 2 (SHC2), mRNA [NM_012435]
KLHL24	14.59	0.00867322	Homo sapiens kelch-like 24 (Drosophila) (KLHL24), mRNA [NM_017644]
BIK	14.4002	0.0350803	Homo sapiens BCL2-interacting killer (apoptosis-inducing) (BIK), mRNA [NM_001197]
MARCH3	13.9659	0.0202204	Homo sapiens membrane-associated ring finger (C3HC4) 3 (MARCH3), mRNA [NM_178450]
SIPA1L2	13.9598	0.0367205	Homo sapiens signal-induced proliferation-associated 1 like 2 (SIPA1L2), mRNA [NM_020808]
BCAS1	12.2729	0.0276463	Homo sapiens breast carcinoma amplified sequence 1 (BCAS1), mRNA [NM_003657]
C1orf116	12.1675	0.0144779	Homo sapiens chromosome 1 open reading frame 116 (C1orf116), transcript variant 1, mRNA [NM_023938]
CYP4F22	11.8885	0.0234758	Homo sapiens cytochrome P450, family 4, subfamily F, polypeptide 22 (CYP4F22), mRNA [NM_173483]
ADCK3	11.8219	0.00569019	Homo sapiens aarF domain containing kinase 3 (ADCK3), nuclear gene encoding mitochondrial protein, mRNA [NM_020247]
ARHGAP30	11.7516	0.0353823	Homo sapiens Rho GTPase activating protein 30 (ARHGAP30), transcript variant 1, mRNA [NM_001025598]
ERP27	11.7427	0.0224851	Homo sapiens endoplasmic reticulum protein 27 (ERP27), mRNA [NM_152321]
MGAT4A	11.1305	0.016251	Homo sapiens mannosyl (alpha-1,3-)-glycoprotein beta-1,4-N-acetylglucosaminyltransferase, isozyme A (MGAT4A), transcript variant 1, mRNA [NM_012214]
CNGA1	10.9702	0.0206566	Homo sapiens cyclic nucleotide gated channel alpha 1 (CNGA1), transcript variant 2, mRNA [NM_000087]
SULT2B1	10.8036	0.0157365	Homo sapiens sulfotransferase family, cytosolic, 2B, member 1 (SULT2B1), transcript variant 1, mRNA [NM_004605]
VSX1	10.6905	0.013032	Homo sapiens visual system homeobox 1 (VSX1), transcript variant 1, mRNA [NM_014588]
COL9A2	10.6571	0.0142585	Homo sapiens collagen, type IX, alpha 2 (COL9A2), mRNA [NM_001852]
ACPP	10.2238	0.0156719	Homo sapiens acid phosphatase, prostate (ACPP), transcript variant 1, mRNA [NM_001099]
PDCD4	10.0783	0.0115247	Homo sapiens programmed cell death 4 (neoplastic transformation inhibitor) (PDCD4), transcript variant 2, mRNA [NM_145341]
GDPD3	10.0308	0.0461617	Homo sapiens glycerophosphodiester phosphodiesterase domain containing 3 (GDPD3), mRNA [NM_024307]
TTC39A	9.85079	0.0101168	Homo sapiens tetratricopeptide repeat domain 39A (TTC39A), transcript variant 2, mRNA [NM_001080494]
EGR4	9.75524	0.0318097	Homo sapiens early growth response 4 (EGR4), mRNA [NM_001965]
ABCA13	9.68672	0.0431643	Homo sapiens ATP-binding cassette, sub-family A (ABC1), member 13 (ABCA13), mRNA [NM_152701]
ST6GALNAC1	9.65621	0.0244243	Homo sapiens ST6 (alpha-N-acetyl-neuraminyl-2,3-beta-galactosyl-1,3)-N-acetylgalactosaminide alpha-2,6-sialyltransferase 1 (ST6GALNAC1), mRNA [NM_018414]
MERTK	9.19845	0.0157365	Homo sapiens c-mer proto-oncogene tyrosine kinase (MERTK), mRNA [NM_006343]
FMO5	9.18322	0.0504058	Homo sapiens flavin containing monooxygenase 5 (FMO5), transcript variant 2, mRNA [NM_001144829]
LOC154761	9.17605	0.0275595	Homo sapiens hypothetical LOC154761 (LOC154761), non-coding RNA [NR_015421]
ACOT4	8.97894	0.0346573	Homo sapiens acyl-CoA thioesterase 4 (ACOT4), mRNA [NM_152331]
SQRDL	8.84358	0.0265811	Homo sapiens sulfide quinone reductase-like (yeast) (SQRDL), nuclear gene encoding mitochondrial protein, mRNA [NM_021199]
ABCA3	8.7654	0.00895284	Homo sapiens ATP-binding cassette, sub-family A (ABC1), member 3 (ABCA3), mRNA [NM_001089]
TOX3	8.70594	0.0346723	Homo sapiens TOX high mobility group box family member 3 (TOX3), transcript variant 2, mRNA [NM_001146188]
FAM190A	8.62799	0.0265248	Homo sapiens family with sequence similarity 190, member A (FAM190A), transcript variant 1, mRNA [NM_001145065]
PLIN5	8.59783	0.0166663	Homo sapiens perilipin 5 (PLIN5), mRNA [NM_001013706]
PLEKHB1	8.49771	0.000968356	Homo sapiens pleckstrin homology domain containing, family B (evectins) member 1 (PLEKHB1), transcript variant 1, mRNA [NM_021200]
PHLDB3	8.47038	0.0264338	Homo sapiens pleckstrin homology-like domain, family B, member 3 (PHLDB3), mRNA [NM_198850]
MAPT	8.2139	0.0157365	Homo sapiens microtubule-associated protein tau (MAPT), transcript variant 1, mRNA [NM_016835]
ADHFE1	8.20916	0.0341623	Homo sapiens alcohol dehydrogenase, iron containing, 1 (ADHFE1), nuclear gene encoding mitochondrial protein, mRNA [NM_144650]
ABAT	8.20814	0.00867322	Homo sapiens 4-aminobutyrate aminotransferase (ABAT), nuclear gene encoding mitochondrial protein, transcript variant 2, mRNA [NM_000663]
RCAN2	8.20042	0.0495682	Homo sapiens regulator of calcineurin 2 (RCAN2), mRNA [NM_005822]
MAFF	8.12964	0.0390292	Homo sapiens v-maf musculoaponeurotic fibrosarcoma oncogene homolog F (avian) (MAFF), transcript variant 1, mRNA [NM_012323]
UPK3A	7.94319	0.0323737	Homo sapiens uroplakin 3A (UPK3A), transcript variant 1, mRNA [NM_006953]
MAGI1	7.86197	0.0318097	Homo sapiens membrane associated guanylate kinase, WW and PDZ domain containing 1 (MAGI1), transcript variant 2, mRNA [NM_004742]
GPR160	7.7131	0.0146564	Homo sapiens G protein-coupled receptor 160 (GPR160), mRNA [NM_014373]
BEAN1	7.71038	0.0325147	Homo sapiens brain expressed, associated with NEDD4, 1 (BEAN1), transcript variant 1, mRNA [NM_001178020]
LZTFL1	7.69226	0.0309622	Homo sapiens leucine zipper transcription factor-like 1 (LZTFL1), mRNA [NM_020347]
EPS8L1	7.45884	0.0166663	Homo sapiens EPS8-like 1 (EPS8L1), transcript variant 1, mRNA [NM_133180]
KIAA1370	7.3617	0.0131606	Homo sapiens KIAA1370 (KIAA1370), mRNA [NM_019600]
RAB11FIP1	7.34249	0.0243889	Homo sapiens RAB11 family interacting protein 1 (class I) (RAB11FIP1), transcript variant 1, mRNA [NM_025151]
CHD6	7.23266	0.016251	Homo sapiens chromodomain helicase DNA binding protein 6 (CHD6), mRNA [NM_032221]
C1orf106	7.22997	0.0234758	Homo sapiens chromosome 1 open reading frame 106 (C1orf106), transcript variant 1, mRNA [NM_018265]
EPB41L5	7.22716	0.0252464	Homo sapiens erythrocyte membrane protein band 4.1 like 5 (EPB41L5), transcript variant 1, mRNA [NM_020909]
CXCL17	7.19028	0.0202204	Homo sapiens chemokine (C-X-C motif) ligand 17 (CXCL17), mRNA [NM_198477]
RIIAD1	7.12537	0.0299664	Homo sapiens regulatory subunit of type II PKA R-subunit (RIIa) domain containing 1 (RIIAD1), mRNA [NM_001144956]
AKAP12	7.07959	0.0265811	Homo sapiens A kinase (PRKA) anchor protein 12 (AKAP12), transcript variant 2, mRNA [NM_144497]
PNRC1	6.97735	0.0293364	Homo sapiens proline-rich nuclear receptor coactivator 1 (PNRC1), mRNA [NM_006813]
DDX4	6.8845	0.0363564	Homo sapiens DEAD (Asp-Glu-Ala-Asp) box polypeptide 4 (DDX4), transcript variant 1, mRNA [NM_024415]
TBX2	6.7702	0.0406625	Homo sapiens T-box 2 (TBX2), mRNA [NM_005994]
UCP2	6.67965	0.016251	Homo sapiens uncoupling protein 2 (mitochondrial, proton carrier) (UCP2), nuclear gene encoding mitochondrial protein, mRNA [NM_003355]
BIRC3	6.65153	0.0142585	Homo sapiens baculoviral IAP repeat containing 3 (BIRC3), transcript variant 1, mRNA [NM_001165]
HLA-DPA1	6.60995	0.0346573	Homo sapiens major histocompatibility complex, class II, DP alpha 1 (HLA-DPA1), mRNA [NM_033554]
ACOX3	6.59545	0.0276324	Homo sapiens acyl-CoA oxidase 3, pristanoyl (ACOX3), transcript variant 1, mRNA [NM_003501]
C5orf41	6.59444	0.0216981	Homo sapiens chromosome 5 open reading frame 41 (C5orf41), transcript variant 1, mRNA [NM_153607]
TRIM8	6.4895	0.0495682	Homo sapiens tripartite motif containing 8 (TRIM8), mRNA [NM_030912]
PLIN1	6.48479	0.0293769	Homo sapiens perilipin 1 (PLIN1), transcript variant 1, mRNA [NM_002666]
SNORA28	6.46731	0.0457871	Homo sapiens small nucleolar RNA, H/ACA box 28 (SNORA28), small nucleolar RNA [NR_002964]
C7orf46	6.39024	0.0379857	Homo sapiens chromosome 7 open reading frame 46 (C7orf46), transcript variant 1, mRNA [NM_199136]
TOP2B	6.33873	0.0142585	Homo sapiens topoisomerase (DNA) II beta 180kDa (TOP2B), mRNA [NM_001068]
TRAK1	6.31327	0.0425224	Homo sapiens trafficking protein, kinesin binding 1 (TRAK1), transcript variant 1, mRNA [NM_001042646]
SRGAP3	6.24906	0.02552	Homo sapiens SLIT-ROBO Rho GTPase activating protein 3 (SRGAP3), transcript variant 1, mRNA [NM_014850]
TXK	6.23299	0.0388311	Homo sapiens TXK tyrosine kinase (TXK), mRNA [NM_003328]
KIF5C	6.208	0.0252494	Homo sapiens kinesin family member 5C (KIF5C), mRNA [NM_004522]
MCF2L	6.19686	0.0265811	Homo sapiens MCF.2 cell line derived transforming sequence-like (MCF2L), transcript variant 2, mRNA [NM_024979]
COL18A1	6.17899	0.0153163	Homo sapiens collagen, type XVIII, alpha 1 (COL18A1), transcript variant 1, mRNA [NM_030582]
ADCY1	6.08209	0.032554	Homo sapiens adenylate cyclase 1 (brain) (ADCY1), mRNA [NM_021116]
XKRX	6.04588	0.0472034	Homo sapiens XK, Kell blood group complex subunit-related, X-linked (XKRX), mRNA [NM_212559]
CHGB	6.03129	0.0323737	Homo sapiens chromogranin B (secretogranin 1) (CHGB), mRNA [NM_001819]
BDH1	6.01562	0.00952793	Homo sapiens 3-hydroxybutyrate dehydrogenase, type 1 (BDH1), nuclear gene encoding mitochondrial protein, transcript variant 3, mRNA [NM_203314]
PDK2	5.98291	0.049581	Homo sapiens pyruvate dehydrogenase kinase, isozyme 2 (PDK2), nuclear gene encoding mitochondrial protein, transcript variant 1, mRNA [NM_002611]
LOC100131199	5.91666	0.0259361	Homo sapiens transmembrane protein 178-like (LOC100131199), mRNA [NM_001195278]
CARD14	5.76161	0.0214365	Homo sapiens caspase recruitment domain family, member 14 (CARD14), transcript variant 1, mRNA [NM_024110]
METRNL	5.74015	0.0457333	Homo sapiens meteorin, glial cell differentiation regulator-like (METRNL), mRNA [NM_001004431]
LCN2	5.71734	0.016847	Homo sapiens lipocalin 2 (LCN2), mRNA [NM_005564]
PARD6B	5.70562	0.0425185	Homo sapiens par-6 partitioning defective 6 homolog beta (C. elegans) (PARD6B), mRNA [NM_032521]
ENGASE	5.70071	0.0334094	Homo sapiens endo-beta-N-acetylglucosaminidase (ENGASE), mRNA [NM_001042573]
C3orf62	5.65174	0.0323737	Homo sapiens chromosome 3 open reading frame 62 (C3orf62), mRNA [NM_198562]
SPTBN5	5.61982	0.0265811	Homo sapiens spectrin, beta, non-erythrocytic 5 (SPTBN5), mRNA [NM_016642]
EVPL	5.61819	0.0166663	Homo sapiens envoplakin (EVPL), mRNA [NM_001988]
ACSS1	5.61715	0.0400935	Homo sapiens acyl-CoA synthetase short-chain family member 1 (ACSS1), nuclear gene encoding mitochondrial protein, mRNA [NM_032501]
CALCOCO1	5.49658	0.0131606	Homo sapiens calcium binding and coiled-coil domain 1 (CALCOCO1), transcript variant 1, mRNA [NM_020898]
MB21D2	5.44399	0.0234758	Homo sapiens Mab-21 domain containing 2 (MB21D2), mRNA [NM_178496]
GATS	5.41005	0.0157365	Homo sapiens GATS, stromal antigen 3 opposite strand (GATS), transcript variant 2, non-coding RNA [NR_028038]
ND3	5.4086	0.0327063	mitochondrially encoded NADH dehydrogenase 3 [Source:HGNC Symbol;Acc:7458] [ENST00000361227]
RALBP1	5.39064	0.0180313	Homo sapiens ralA binding protein 1 (RALBP1), mRNA [NM_006788]
UBQLNL	5.34735	0.00776102	Homo sapiens ubiquilin-like (UBQLNL), mRNA [NM_145053]
FXYD4	5.3416	0.0481871	Homo sapiens FXYD domain containing ion transport regulator 4 (FXYD4), transcript variant 1, mRNA [NM_173160]
SEPT8	5.29202	0.0265811	Homo sapiens septin 8 (SEPT8), transcript variant 2, mRNA [NM_015146]
BCAS3	5.27721	0.0295988	Homo sapiens breast carcinoma amplified sequence 3 (BCAS3), transcript variant 2, mRNA [NM_017679]
PTPRE	5.23716	0.0318097	Homo sapiens protein tyrosine phosphatase, receptor type, E (PTPRE), transcript variant 1, mRNA [NM_006504]
SMPD3	5.18592	0.0196162	Homo sapiens sphingomyelin phosphodiesterase 3, neutral membrane (neutral sphingomyelinase II) (SMPD3), mRNA [NM_018667]
FAM117A	5.15136	0.0498907	Homo sapiens family with sequence similarity 117, member A (FAM117A), mRNA [NM_030802]
RNF207	5.15017	0.03809	Homo sapiens ring finger protein 207 (RNF207), mRNA [NM_207396]
CHN2	5.13112	0.0346247	Homo sapiens chimerin (chimaerin) 2 (CHN2), transcript variant 2, mRNA [NM_004067]
TMEM229B	5.12732	0.0432465	Homo sapiens transmembrane protein 229B (TMEM229B), mRNA [NM_182526]
MAGI1	5.08916	0.0435567	Homo sapiens membrane associated guanylate kinase, WW and PDZ domain containing 1 (MAGI1), transcript variant 1, mRNA [NM_015520]
CYP26A1	5.06171	0.0346573	Homo sapiens cytochrome P450, family 26, subfamily A, polypeptide 1 (CYP26A1), transcript variant 2, mRNA [NM_057157]
ND2	5.05604	0.0180313	mitochondrially encoded NADH dehydrogenase 2 [Source:HGNC Symbol;Acc:7456] [ENST00000361453]
KIF13B	5.05541	0.0214365	Homo sapiens kinesin family member 13B (KIF13B), mRNA [NM_015254]
CACNA1D	5.05068	0.0369732	Homo sapiens calcium channel, voltage-dependent, L type, alpha 1D subunit (CACNA1D), transcript variant 1, mRNA [NM_000720]
C17orf76	5.04185	0.0481474	Homo sapiens chromosome 17 open reading frame 76 (C17orf76), transcript variant 2, mRNA [NM_207387]
RELB	5.04001	0.0390292	Homo sapiens v-rel reticuloendotheliosis viral oncogene homolog B (RELB), mRNA [NM_006509]
RASIP1	5.02378	0.0346573	Homo sapiens Ras interacting protein 1 (RASIP1), mRNA [NM_017805]
SSPO	4.9777	0.0503183	Homo sapiens SCO-spondin homolog (Bos taurus) (SSPO), mRNA [NM_198455]
CTSF	4.97294	0.0214176	Homo sapiens cathepsin F (CTSF), mRNA [NM_003793]
LOC202025	4.96706	0.0180313	Homo sapiens mRNA; cDNA DKFZp667E0512 (from clone DKFZp667E0512). [AL713660]
CSTA	4.94742	0.0319034	Homo sapiens cystatin A (stefin A) (CSTA), mRNA [NM_005213]
APOL6	4.92833	0.0323737	Homo sapiens apolipoprotein L, 6 (APOL6), mRNA [NM_030641]
RARRES1	4.91605	0.016251	Homo sapiens retinoic acid receptor responder (tazarotene induced) 1 (RARRES1), transcript variant 2, mRNA [NM_002888]
HLA-DMA	4.916	0.0400935	Homo sapiens major histocompatibility complex, class II, DM alpha (HLA-DMA), mRNA [NM_006120]
LRMP	4.90502	0.0326386	Homo sapiens lymphoid-restricted membrane protein (LRMP), transcript variant 1, mRNA [NM_006152]
FRAT1	4.90453	0.0254802	Homo sapiens frequently rearranged in advanced T-cell lymphomas (FRAT1), mRNA [NM_005479]
PDK4	4.90024	0.0299664	Homo sapiens pyruvate dehydrogenase kinase, isozyme 4 (PDK4), nuclear gene encoding mitochondrial protein, mRNA [NM_002612]
USP46	4.89571	0.025299	Homo sapiens ubiquitin specific peptidase 46 (USP46), transcript variant 1, mRNA [NM_022832]
ZMIZ2	4.87568	0.0484445	Homo sapiens zinc finger, MIZ-type containing 2 (ZMIZ2), transcript variant 1, mRNA [NM_031449]
MYO5B	4.85914	0.0401479	Homo sapiens myosin VB (MYO5B), mRNA [NM_001080467]
NDRG1	4.8226	0.0101168	Homo sapiens N-myc downstream regulated 1 (NDRG1), transcript variant 2, mRNA [NM_006096]
ANKRD43	4.77428	0.0323737	Homo sapiens ankyrin repeat domain 43 (ANKRD43), mRNA [NM_175873]
BCL2L11	4.72632	0.0394459	Homo sapiens BCL2-like 11 (apoptosis facilitator) (BCL2L11), transcript variant 1, mRNA [NM_138621]
CLIP2	4.71377	0.0350803	Homo sapiens CAP-GLY domain containing linker protein 2 (CLIP2), transcript variant 1, mRNA [NM_003388]
RNF44	4.67978	0.00776102	Homo sapiens ring finger protein 44 (RNF44), mRNA [NM_014901]
KRTAP10-12	4.6634	0.0346573	Homo sapiens keratin associated protein 10-12 (KRTAP10-12), mRNA [NM_198699]
ZFYVE9	4.65467	0.0434282	Homo sapiens zinc finger, FYVE domain containing 9 (ZFYVE9), transcript variant 3, mRNA [NM_004799]
OSR1	4.64115	0.0346573	Homo sapiens odd-skipped related 1 (Drosophila) (OSR1), mRNA [NM_145260]
ABHD2	4.61025	0.0202204	Homo sapiens abhydrolase domain containing 2 (ABHD2), transcript variant 1, mRNA [NM_007011]
KRTAP3-1	4.60418	0.0254802	Homo sapiens keratin associated protein 3-1 (KRTAP3-1), mRNA [NM_031958]
PLGLB1	4.57967	0.024646	Homo sapiens plasminogen-like B1 (PLGLB1), mRNA [NM_001032392]
MYO6	4.56506	0.0234758	Homo sapiens myosin VI (MYO6), mRNA [NM_004999]
KCNK13	4.56414	0.0356357	Homo sapiens potassium channel, subfamily K, member 13 (KCNK13), mRNA [NM_022054]
LARP6	4.5569	0.0131606	Homo sapiens La ribonucleoprotein domain family, member 6 (LARP6), transcript variant 1, mRNA [NM_018357]
PIK3C2B	4.52526	0.0468551	Homo sapiens phosphoinositide-3-kinase, class 2, beta polypeptide (PIK3C2B), mRNA [NM_002646]
IKZF3	4.52085	0.0495374	Homo sapiens IKAROS family zinc finger 3 (Aiolos) (IKZF3), transcript variant 1, mRNA [NM_012481]
GAD1	4.51951	0.0397837	Homo sapiens glutamate decarboxylase 1 (brain, 67kDa) (GAD1), transcript variant GAD67, mRNA [NM_000817]
SLC9A2	4.51227	0.0206566	Homo sapiens solute carrier family 9 (sodium/hydrogen exchanger), member 2 (SLC9A2), mRNA [NM_003048]
LAMP3	4.45497	0.0174593	Homo sapiens lysosomal-associated membrane protein 3 (LAMP3), mRNA [NM_014398]
FOXO4	4.44734	0.0411258	Homo sapiens forkhead box O4 (FOXO4), transcript variant 1, mRNA [NM_005938]
DRAM1	4.40776	0.0418626	Homo sapiens DNA-damage regulated autophagy modulator 1 (DRAM1), mRNA [NM_018370]
CTSK	4.4012	0.0264874	Homo sapiens cathepsin K (CTSK), mRNA [NM_000396]
ULBP1	4.39605	0.0254653	Homo sapiens UL16 binding protein 1 (ULBP1), mRNA [NM_025218]
RNF157	4.38376	0.0213439	Homo sapiens ring finger protein 157 (RNF157), mRNA [NM_052916]
TNNC1	4.38178	0.0400935	Homo sapiens troponin C type 1 (slow) (TNNC1), mRNA [NM_003280]
OPTN	4.36167	0.0180313	Homo sapiens optineurin (OPTN), transcript variant 1, mRNA [NM_001008211]
PPARA	4.35662	0.0168931	Homo sapiens peroxisome proliferator-activated receptor alpha (PPARA), transcript variant 5, mRNA [NM_005036]
RASSF5	4.34198	0.0174593	Homo sapiens Ras association (RalGDS/AF-6) domain family member 5 (RASSF5), transcript variant 1, mRNA [NM_182663]
FAM100B	4.30354	0.0244243	Homo sapiens family with sequence similarity 100, member B (FAM100B), mRNA [NM_182565]
IL32	4.29435	0.0442077	Homo sapiens interleukin 32 (IL32), transcript variant 4, mRNA [NM_001012633]
NEDD4L	4.28734	0.0229781	Homo sapiens neural precursor cell expressed, developmentally down-regulated 4-like (NEDD4L), transcript variant d, mRNA [NM_015277]
SAMD12	4.28595	0.022439	Homo sapiens sterile alpha motif domain containing 12 (SAMD12), transcript variant 1, mRNA [NM_001101676]
ZC3H12A	4.2825	0.0495374	Homo sapiens zinc finger CCCH-type containing 12A (ZC3H12A), mRNA [NM_025079]
GATA3	4.2451	0.0318097	Homo sapiens GATA binding protein 3 (GATA3), transcript variant 1, mRNA [NM_001002295]
KIF21B	4.22641	0.0356357	Homo sapiens kinesin family member 21B (KIF21B), mRNA [NM_017596]
PLEKHH1	4.2204	0.0394195	Homo sapiens pleckstrin homology domain containing, family H (with MyTH4 domain) member 1 (PLEKHH1), mRNA [NM_020715]
KRTAP3-3	4.21351	0.0325147	Homo sapiens keratin associated protein 3-3 (KRTAP3-3), mRNA [NM_033185]
PHACTR2	4.15561	0.0201844	Homo sapiens phosphatase and actin regulator 2 (PHACTR2), transcript variant 1, mRNA [NM_001100164]
CYLD	4.14289	0.0318097	Homo sapiens cylindromatosis (turban tumor syndrome) (CYLD), transcript variant 1, mRNA [NM_015247]
PRIC285	4.11752	0.0318097	Homo sapiens peroxisomal proliferator-activated receptor A interacting complex 285 (PRIC285), transcript variant 1, mRNA [NM_001037335]
TRIM6	4.08712	0.0233827	Homo sapiens tripartite motif containing 6 (TRIM6), transcript variant 1, mRNA [NM_001003818]
PRICKLE1	4.08271	0.0265811	Homo sapiens prickle homolog 1 (Drosophila) (PRICKLE1), transcript variant 1, mRNA [NM_153026]
SNAR-C4	4.03509	0.0491206	602076150F1 NIH_MGC_62 Homo sapiens cDNA clone IMAGE:4243164 5', mRNA sequence [BF570948]
TDRKH	4.02824	0.0323737	Homo sapiens tudor and KH domain containing (TDRKH), transcript variant 3, mRNA [NM_006862]
SH3BGRL2	4.02284	0.0350953	Homo sapiens SH3 domain binding glutamic acid-rich protein like 2 (SH3BGRL2), mRNA [NM_031469]
ALDH6A1	4.02192	0.0337176	Homo sapiens aldehyde dehydrogenase 6 family, member A1 (ALDH6A1), nuclear gene encoding mitochondrial protein, mRNA [NM_005589]
FZD3	4.02081	0.0279624	Homo sapiens frizzled family receptor 3 (FZD3), transcript variant 1, mRNA [NM_017412]
AGBL2	4.01984	0.0371825	Homo sapiens ATP/GTP binding protein-like 2 (AGBL2), mRNA [NM_024783]
PLCG2	4.00499	0.0346573	Homo sapiens phospholipase C, gamma 2 (phosphatidylinositol-specific) (PLCG2), mRNA [NM_002661]
ML upregulated genes
Gene Symbol	FC	correction Benj	Description
FGFBP1	-350.957	0.0346573	Homo sapiens fibroblast growth factor binding protein 1 (FGFBP1), mRNA [NM_005130]
ZBED2	-281.592	0.0305574	Homo sapiens zinc finger, BED-type containing 2 (ZBED2), mRNA [NM_024508]
IL7R	-235.398	0.0404875	Homo sapiens interleukin 7 receptor (IL7R), mRNA [NM_002185]
GKN2	-146.198	0.0443316	Homo sapiens gastrokine 2 (GKN2), mRNA [NM_182536]
LOXL1	-137.054	0.000968356	Homo sapiens lysyl oxidase-like 1 (LOXL1), mRNA [NM_005576]
IGFBP6	-97.3957	0.0386738	Homo sapiens insulin-like growth factor binding protein 6 (IGFBP6), mRNA [NM_002178]
CREG2	-90.3668	0.0370942	Homo sapiens cellular repressor of E1A-stimulated genes 2 (CREG2), mRNA [NM_153836]
CSF2	-64.0598	0.0495374	Homo sapiens colony stimulating factor 2 (granulocyte-macrophage) (CSF2), mRNA [NM_000758]
CAV3	-56.1214	0.0322333	Homo sapiens caveolin 3 (CAV3), transcript variant 2, mRNA [NM_001234]
GNG11	-49.5048	0.0318097	Homo sapiens guanine nucleotide binding protein (G protein), gamma 11 (GNG11), mRNA [NM_004126]
CAV1	-45.278	0.0420475	Homo sapiens caveolin 1, caveolae protein, 22kDa (CAV1), transcript variant 1, mRNA [NM_001753]
CALB2	-43.9565	0.0386738	Homo sapiens calbindin 2 (CALB2), transcript variant CALB2, mRNA [NM_001740]
CACNG6	-38.452	0.0178963	Homo sapiens calcium channel, voltage-dependent, gamma subunit 6 (CACNG6), transcript variant 1, mRNA [NM_145814]
MAMDC2	-37.4655	0.0412823	Homo sapiens MAM domain containing 2 (MAMDC2), mRNA [NM_153267]
MIG7	-33.1596	0.0234758	Homo sapiens MIG7 (MIG7) mRNA, complete cds. [DQ080207]
LGALS1	-30.4459	0.0252464	Homo sapiens lectin, galactoside-binding, soluble, 1 (LGALS1), mRNA [NM_002305]
ITGA1	-28.3859	0.0320859	Homo sapiens integrin, alpha 1 (ITGA1), mRNA [NM_181501]
OSTN	-27.8552	0.00123771	Homo sapiens osteocrin (OSTN), mRNA [NM_198184]
INHBA	-26.1336	0.0402231	Homo sapiens inhibin, beta A (INHBA), mRNA [NM_002192]
SOX7	-26.0507	0.0285387	Homo sapiens SRY (sex determining region Y)-box 7 (SOX7), mRNA [NM_031439]
G0S2	-25.6199	0.0259361	Homo sapiens G0/G1switch 2 (G0S2), mRNA [NM_015714]
KRT13	-23.727	0.0370469	Homo sapiens keratin 13 (KRT13), transcript variant 2, mRNA [NM_002274]
HOXA2	-23.6503	0.0438485	Homo sapiens homeobox A2 (HOXA2), mRNA [NM_006735]
CD44	-23.605	0.0388704	Homo sapiens CD44 molecule (Indian blood group) (CD44), transcript variant 1, mRNA [NM_000610]
PRR5L	-23.1559	0.0473554	Homo sapiens proline rich 5 like (PRR5L), transcript variant 2, mRNA [NM_024841]
TFF1	-22.0586	0.0413898	Homo sapiens trefoil factor 1 (TFF1), mRNA [NM_003225]
HOXA3	-22.0577	0.0451971	Homo sapiens homeobox A3 (HOXA3), transcript variant 2, mRNA [NM_153631]
VSIG1	-20.631	0.0178428	Homo sapiens V-set and immunoglobulin domain containing 1 (VSIG1), transcript variant 2, mRNA [NM_182607]
PDE4B	-20.2178	0.0323737	Homo sapiens phosphodiesterase 4B, cAMP-specific (PDE4B), transcript variant d, mRNA [NM_001037341]
CCDC88A	-19.4459	0.016251	Homo sapiens coiled-coil domain containing 88A (CCDC88A), transcript variant 2, mRNA [NM_018084]
ANXA8L2	-19.3783	0.0363494	Homo sapiens annexin A8-like 2 (ANXA8L2), mRNA [NM_001630]
ARHGAP20	-19.2172	0.0260713	Homo sapiens Rho GTPase activating protein 20 (ARHGAP20), mRNA [NM_020809]
LPXN	-19.0643	0.032554	Homo sapiens leupaxin (LPXN), transcript variant 2, mRNA [NM_004811]
FLJ42709	-18.9314	0.0325147	Homo sapiens hypothetical LOC441094 (FLJ42709), non-coding RNA [NR_021491]
MMP1	-18.4831	0.0216981	Homo sapiens matrix metallopeptidase 1 (interstitial collagenase) (MMP1), transcript variant 1, mRNA [NM_002421]
NRG1	-18.2592	0.0265811	Homo sapiens neuregulin 1 (NRG1), transcript variant HRG-gamma, mRNA [NM_004495]
HTR1D	-17.8638	0.0452009	Homo sapiens 5-hydroxytryptamine (serotonin) receptor 1D (HTR1D), mRNA [NM_000864]
CD109	-17.8389	0.0428223	Homo sapiens CD109 molecule (CD109), transcript variant 1, mRNA [NM_133493]
CXCL10	-17.6968	0.0360692	Homo sapiens chemokine (C-X-C motif) ligand 10 (CXCL10), mRNA [NM_001565]
HERC5	-16.9501	0.0388311	Homo sapiens hect domain and RLD 5 (HERC5), mRNA [NM_016323]
ZNF488	-16.9472	0.0503828	Homo sapiens zinc finger protein 488 (ZNF488), mRNA [NM_153034]
SERPINB5	-16.8434	0.0388311	Homo sapiens serpin peptidase inhibitor, clade B (ovalbumin), member 5 (SERPINB5), mRNA [NM_002639]
EFCAB1	-16.5098	0.03809	Homo sapiens EF-hand calcium binding domain 1 (EFCAB1), transcript variant 1, mRNA [NM_024593]
GJA5	-16.2562	0.0408218	Homo sapiens gap junction protein, alpha 5, 40kDa (GJA5), transcript variant A, mRNA [NM_005266]
PKIA	-15.3653	0.0460443	Homo sapiens protein kinase (cAMP-dependent, catalytic) inhibitor alpha (PKIA), transcript variant 1, mRNA [NM_006823]
ALDH3A1	-14.7112	0.0497458	Homo sapiens aldehyde dehydrogenase 3 family, member A1 (ALDH3A1), transcript variant 2, mRNA [NM_000691]
GAL	-14.417	0.049312	Homo sapiens galanin prepropeptide (GAL), mRNA [NM_015973]
EFCAB1	-14.1472	0.045725	Homo sapiens EF-hand calcium binding domain 1 (EFCAB1), transcript variant 2, mRNA [NM_001142857]
RGS20	-13.9722	0.0264338	Homo sapiens regulator of G-protein signaling 20 (RGS20), transcript variant 1, mRNA [NM_170587]
MAP2	-12.8204	0.0318097	Homo sapiens microtubule-associated protein 2 (MAP2), transcript variant 1, mRNA [NM_002374]
DMBX1	-12.7956	0.0463558	Homo sapiens diencephalon/mesencephalon homeobox 1 (DMBX1), transcript variant 2, mRNA [NM_147192]
HOXA7	-12.0328	0.0411258	Homo sapiens homeobox A7 (HOXA7), mRNA [NM_006896]
S100A3	-11.9109	0.0363564	Homo sapiens S100 calcium binding protein A3 (S100A3), mRNA [NM_002960]
HMGA2	-11.8894	0.0403089	Homo sapiens high mobility group AT-hook 2 (HMGA2), transcript variant 1, mRNA [NM_003483]
PCOLCE2	-11.41	0.0146564	Homo sapiens procollagen C-endopeptidase enhancer 2 (PCOLCE2), mRNA [NM_013363]
SELL	-11.359	0.0402348	Homo sapiens selectin L (SELL), transcript variant 1, mRNA [NM_000655]
S100A2	-11.2684	0.0393377	Homo sapiens S100 calcium binding protein A2 (S100A2), mRNA [NM_005978]
IFIT1	-11.2061	0.0481871	Homo sapiens interferon-induced protein with tetratricopeptide repeats 1 (IFIT1), transcript variant 2, mRNA [NM_001548]
DPY19L2P2	-11.1478	0.0265811	Homo sapiens dpy-19-like 2 pseudogene 2 (C. elegans) (DPY19L2P2), transcript variant 2, non-coding RNA [NR_003561]
PBK	-11.072	0.0480923	Homo sapiens PDZ binding kinase (PBK), mRNA [NM_018492]
C9orf171	-10.9775	0.0206566	Homo sapiens chromosome 9 open reading frame 171 (C9orf171), mRNA [NM_207417]
DPY19L2P1	-10.9188	0.0484442	Homo sapiens dpy-19-like 2 pseudogene 1 (C. elegans) (DPY19L2P1), non-coding RNA [NR_002833]
C1orf133	-10.6563	0.0425224	Homo sapiens chromosome 1 open reading frame 133 (C1orf133), non-coding RNA [NR_024337]
NCAPG	-10.5628	0.0337105	Homo sapiens non-SMC condensin I complex, subunit G (NCAPG), mRNA [NM_022346]
BNC2	-9.98588	0.0501147	Homo sapiens basonuclin 2 (BNC2), mRNA [NM_017637]
AKR1B15	-9.71341	0.0392415	Homo sapiens aldo-keto reductase family 1, member B15 (AKR1B15), mRNA [NM_001080538]
TSPAN4	-9.67768	0.0495374	Homo sapiens tetraspanin 4 (TSPAN4), transcript variant 1, mRNA [NM_001025237]
HIST1H3B	-9.66552	0.0460443	Homo sapiens histone cluster 1, H3b (HIST1H3B), mRNA [NM_003537]
P2RY2	-9.42179	0.0500738	Homo sapiens purinergic receptor P2Y, G-protein coupled, 2 (P2RY2), transcript variant 1, mRNA [NM_176072]
AKR1B10	-9.30969	0.0386738	Homo sapiens aldo-keto reductase family 1, member B10 (aldose reductase) (AKR1B10), mRNA [NM_020299]
CDCA7	-9.29637	0.0438485	Homo sapiens cell division cycle associated 7 (CDCA7), transcript variant 1, mRNA [NM_031942]
C21orf63	-9.27439	0.00776102	Homo sapiens chromosome 21 open reading frame 63 (C21orf63), mRNA [NM_058187]
SRPX	-9.08469	0.0224851	Homo sapiens sushi-repeat containing protein, X-linked (SRPX), transcript variant 1, mRNA [NM_006307]
LOC554202	-8.96771	0.0214365	Homo sapiens hypothetical LOC554202 (LOC554202), non-coding RNA [NR_027054]
NEK6	-8.93269	0.0423897	Homo sapiens NIMA (never in mitosis gene a)-related kinase 6 (NEK6), transcript variant 2, mRNA [NM_014397]
C5orf39	-8.90092	0.0334094	Homo sapiens chromosome 5 open reading frame 39 (C5orf39), mRNA [NM_001014279]
PAPSS2	-8.84984	0.0202204	Homo sapiens 3'-phosphoadenosine 5'-phosphosulfate synthase 2 (PAPSS2), transcript variant 2, mRNA [NM_001015880]
RHOBTB3	-8.76914	0.0174593	Homo sapiens Rho-related BTB domain containing 3 (RHOBTB3), mRNA [NM_014899]
PLK1S1	-8.6863	0.0443723	Homo sapiens polo-like kinase 1 substrate 1 (PLK1S1), transcript variant 1, mRNA [NM_018474]
TFF2	-8.52017	0.0276324	Homo sapiens trefoil factor 2 (TFF2), mRNA [NM_005423]
CDC20	-8.49893	0.026399	Homo sapiens cell division cycle 20 homolog (S. cerevisiae) (CDC20), mRNA [NM_001255]
HIST1H1B	-8.4947	0.0320859	Homo sapiens histone cluster 1, H1b (HIST1H1B), mRNA [NM_005322]
LOC344887	-8.4833	0.0265248	Homo sapiens NmrA-like family domain containing 1 pseudogene (LOC344887), non-coding RNA [NR_033752]
LOC541471	-8.46816	0.0461483	Homo sapiens hypothetical LOC541471 (LOC541471), transcript variant 1, non-coding RNA [NR_015395]
PTTG2	-8.43766	0.0456135	Homo sapiens pituitary tumor-transforming 2 (PTTG2), mRNA [NM_006607]
NRCAM	-8.40079	0.0460443	Homo sapiens neuronal cell adhesion molecule (NRCAM), transcript variant 1, mRNA [NM_001037132]
LAMA4	-8.3781	0.0244243	Homo sapiens laminin, alpha 4 (LAMA4), transcript variant 5, mRNA [NM_001105209]
DEPDC1	-8.36989	0.043719	Homo sapiens DEP domain containing 1 (DEPDC1), transcript variant 2, mRNA [NM_017779]
SPOCK1	-8.2521	0.02552	Homo sapiens sparc/osteonectin, cwcv and kazal-like domains proteoglycan (testican) 1 (SPOCK1), mRNA [NM_004598]
SULT1C2	-8.2334	0.025299	Homo sapiens sulfotransferase family, cytosolic, 1C, member 2 (SULT1C2), transcript variant 2, mRNA [NM_176825]
AGPAT9	-8.06229	0.0388311	Homo sapiens 1-acylglycerol-3-phosphate O-acyltransferase 9 (AGPAT9), mRNA [NM_032717]
MYADM	-8.03582	0.0474481	Homo sapiens myeloid-associated differentiation marker (MYADM), transcript variant 1, mRNA [NM_001020818]
PLAC8	-7.79204	0.0427419	Homo sapiens placenta-specific 8 (PLAC8), transcript variant 2, mRNA [NM_016619]
PSRC1	-7.68397	0.0318477	Homo sapiens proline/serine-rich coiled-coil 1 (PSRC1), transcript variant 1, mRNA [NM_032636]
CHRNA7	-7.61777	0.0277039	Homo sapiens cholinergic receptor, nicotinic, alpha 7 (CHRNA7), transcript variant 2, mRNA [NM_001190455]
CCNA2	-7.55495	0.0218635	Homo sapiens cyclin A2 (CCNA2), mRNA [NM_001237]
KIRREL	-7.5077	0.0481254	Homo sapiens kin of IRRE like (Drosophila) (KIRREL), mRNA [NM_018240]
DKK1	-7.48606	0.0276324	Homo sapiens dickkopf homolog 1 (Xenopus laevis) (DKK1), mRNA [NM_012242]
C8orf75	-7.35917	0.0406625	Homo sapiens chromosome 8 open reading frame 75 (C8orf75), non-coding RNA [NR_026765]
ADAM19	-7.29666	0.0504058	Homo sapiens ADAM metallopeptidase domain 19 (ADAM19), mRNA [NM_033274]
KCNAB2	-7.22157	0.0498433	Homo sapiens potassium voltage-gated channel, shaker-related subfamily, beta member 2 (KCNAB2), transcript variant 3, mRNA [NM_001199860]
PYGL	-7.18178	0.0346573	Homo sapiens phosphorylase, glycogen, liver (PYGL), transcript variant 1, mRNA [NM_002863]
LOC100510044	-7.16078	0.0431643	immunoglobulin kappa variable 3-15 [Source:HGNC Symbol;Acc:5816] [ENST00000390252]
SPC24	-7.11645	0.0449313	Homo sapiens SPC24, NDC80 kinetochore complex component, homolog (S. cerevisiae) (SPC24), mRNA [NM_182513]
LOC201651	-7.09981	0.0408315	Homo sapiens arylacetamide deacetylase (esterase) pseudogene (LOC201651), non-coding RNA [NR_026915]
PROCR	-7.03729	0.0463661	Homo sapiens protein C receptor, endothelial (PROCR), mRNA [NM_006404]
DLX1	-7.01572	0.0295988	Homo sapiens distal-less homeobox 1 (DLX1), transcript variant 1, mRNA [NM_178120]
FAM27A	-6.97187	0.0365128	Homo sapiens family with sequence similarity 27, member A (FAM27A), non-coding RNA [NR_024060]
ADA	-6.84484	0.026399	Homo sapiens adenosine deaminase (ADA), mRNA [NM_000022]
WDR62	-6.73708	0.0225063	Homo sapiens WD repeat domain 62 (WDR62), transcript variant 2, mRNA [NM_173636]
FAM176A	-6.69344	0.0251549	Homo sapiens family with sequence similarity 176, member A (FAM176A), transcript variant 2, mRNA [NM_032181]
SLAMF7	-6.65188	0.0451971	Homo sapiens SLAM family member 7 (SLAMF7), mRNA [NM_021181]
DDIT4	-6.64103	0.0337478	Homo sapiens DNA-damage-inducible transcript 4 (DDIT4), mRNA [NM_019058]
ARL4D	-6.52773	0.0334613	Homo sapiens ADP-ribosylation factor-like 4D (ARL4D), mRNA [NM_001661]
METTL7B	-6.52641	0.0366582	Homo sapiens methyltransferase like 7B (METTL7B), mRNA [NM_152637]
WDR76	-6.48671	0.0402231	Homo sapiens WD repeat domain 76 (WDR76), transcript variant 1, mRNA [NM_024908]
ANXA3	-6.46024	0.0317022	Homo sapiens annexin A3 (ANXA3), mRNA [NM_005139]
LOC152225	-6.41281	0.047987	Homo sapiens hypothetical LOC152225 (LOC152225), non-coding RNA [NR_026934]
PHF19	-6.35789	0.0350953	Homo sapiens PHD finger protein 19 (PHF19), transcript variant 2, mRNA [NM_001009936]
TRDMT1	-6.30994	0.0397605	Homo sapiens tRNA aspartic acid methyltransferase 1 (TRDMT1), mRNA [NM_004412]
ICAM2	-6.27045	0.0325147	Homo sapiens intercellular adhesion molecule 2 (ICAM2), transcript variant 5, mRNA [NM_000873]
AREG	-6.23489	0.0442077	Homo sapiens amphiregulin (AREG), mRNA [NM_001657]
AXL	-6.21894	0.0346573	Homo sapiens AXL receptor tyrosine kinase (AXL), transcript variant 1, mRNA [NM_021913]
GPR19	-6.17653	0.0366936	Homo sapiens G protein-coupled receptor 19 (GPR19), mRNA [NM_006143]
SKP2	-6.09861	0.024646	Homo sapiens S-phase kinase-associated protein 2 (p45) (SKP2), transcript variant 2, mRNA [NM_032637]
MLLT11	-6.07951	0.0473554	Homo sapiens myeloid/lymphoid or mixed-lineage leukemia (trithorax homolog, Drosophila); translocated to, 11 (MLLT11), mRNA [NM_006818]
SKA1	-6.06739	0.0501147	Homo sapiens spindle and kinetochore associated complex subunit 1 (SKA1), transcript variant 1, mRNA [NM_001039535]
LHFP	-6.06552	0.00776102	Homo sapiens lipoma HMGIC fusion partner (LHFP), mRNA [NM_005780]
FBXO5	-6.06044	0.0388048	Homo sapiens F-box protein 5 (FBXO5), transcript variant 2, mRNA [NM_001142522]
C20orf107	-6.05155	0.0479536	Homo sapiens chromosome 20 open reading frame 107 (C20orf107), mRNA [NM_001013646]
CTSC	-6.03178	0.025299	Homo sapiens cathepsin C (CTSC), transcript variant 2, mRNA [NM_148170]
GCNT2	-6.02784	0.0347874	Homo sapiens glucosaminyl (N-acetyl) transferase 2, I-branching enzyme (I blood group) (GCNT2), transcript variant 2, mRNA [NM_001491]
MNS1	-5.99552	0.0439982	Homo sapiens meiosis-specific nuclear structural 1 (MNS1), mRNA [NM_018365]
DLEU2L	-5.97006	0.0198081	Homo sapiens deleted in lymphocytic leukemia 2-like (DLEU2L), non-coding RNA [NR_002771]
CENPV	-5.92829	0.0488967	Homo sapiens centromere protein V (CENPV), mRNA [NM_181716]
LOC100128977	-5.85271	0.0318097	Homo sapiens hypothetical LOC100128977 (LOC100128977), non-coding RNA [NR_024559]
IL1RAP	-5.85021	0.0415513	Homo sapiens interleukin 1 receptor accessory protein (IL1RAP), transcript variant 2, mRNA [NM_134470]
DPYSL2	-5.79056	0.0497226	Homo sapiens dihydropyrimidinase-like 2 (DPYSL2), transcript variant 2, mRNA [NM_001386]
IFIT2	-5.789	0.0346573	Homo sapiens interferon-induced protein with tetratricopeptide repeats 2 (IFIT2), mRNA [NM_001547]
TRIP13	-5.69997	0.0346573	Homo sapiens thyroid hormone receptor interactor 13 (TRIP13), transcript variant 2, mRNA [NM_001166260]
C12orf24	-5.61819	0.0417744	Homo sapiens chromosome 12 open reading frame 24 (C12orf24), mRNA [NM_013300]
WNT7A	-5.60879	0.0442085	Homo sapiens wingless-type MMTV integration site family, member 7A (WNT7A), mRNA [NM_004625]
CATSPER1	-5.60652	0.0388599	Homo sapiens cation channel, sperm associated 1 (CATSPER1), mRNA [NM_053054]
ROR1	-5.58088	0.0382102	Homo sapiens receptor tyrosine kinase-like orphan receptor 1 (ROR1), transcript variant 2, mRNA [NM_001083592]
PLCXD3	-5.52681	0.0318097	Homo sapiens phosphatidylinositol-specific phospholipase C, X domain containing 3 (PLCXD3), mRNA [NM_001005473]
ABCG1	-5.51272	0.0345652	Homo sapiens ATP-binding cassette, sub-family G (WHITE), member 1 (ABCG1), transcript variant 5, mRNA [NM_207627]
CCDC164	-5.45748	0.0451971	Homo sapiens coiled-coil domain containing 164 (CCDC164), mRNA [NM_145038]
SLC29A1	-5.4562	0.0363564	Homo sapiens solute carrier family 29 (nucleoside transporters), member 1 (SLC29A1), nuclear gene encoding mitochondrial protein, transcript variant 1, mRNA [NM_001078177]
CENPA	-5.44941	0.0466161	Homo sapiens centromere protein A (CENPA), transcript variant 1, mRNA [NM_001809]
CCNB1	-5.40816	0.0259361	Homo sapiens cyclin B1 (CCNB1), mRNA [NM_031966]
HIST1H1D	-5.40625	0.0412823	Homo sapiens histone cluster 1, H1d (HIST1H1D), mRNA [NM_005320]
ENTPD7	-5.30939	0.0443316	Homo sapiens ectonucleoside triphosphate diphosphohydrolase 7 (ENTPD7), mRNA [NM_020354]
LOC100132774	-5.27767	0.0293769	Homo sapiens hypothetical LOC100132774 (LOC100132774), non-coding RNA [NR_033827]
GJB5	-5.20478	0.0346573	Homo sapiens gap junction protein, beta 5, 31.1kDa (GJB5), mRNA [NM_005268]
F3	-5.20231	0.0355387	Homo sapiens coagulation factor III (thromboplastin, tissue factor) (F3), transcript variant 1, mRNA [NM_001993]
COTL1	-5.18621	0.0501147	Homo sapiens coactosin-like 1 (Dictyostelium) (COTL1), mRNA [NM_021149]
EEPD1	-5.17221	0.043428	Homo sapiens endonuclease/exonuclease/phosphatase family domain containing 1 (EEPD1), mRNA [NM_030636]
CCDC74B	-5.15894	0.0255221	Homo sapiens coiled-coil domain containing 74B (CCDC74B), mRNA [NM_207310]
SLC37A2	-5.13796	0.0365128	Homo sapiens solute carrier family 37 (glycerol-3-phosphate transporter), member 2 (SLC37A2), transcript variant 2, mRNA [NM_001145290]
SERPINE2	-5.13263	0.0493504	Homo sapiens serpin peptidase inhibitor, clade E (nexin, plasminogen activator inhibitor type 1), member 2 (SERPINE2), transcript variant 1, mRNA [NM_006216]
CENPL	-5.12316	0.0341882	Homo sapiens centromere protein L (CENPL), transcript variant 2, mRNA [NM_033319]
NRCAM	-5.11903	0.0202204	Homo sapiens neuronal cell adhesion molecule (NRCAM), transcript variant 4, mRNA [NM_001193582]
GRK5	-5.11704	0.0504421	Homo sapiens G protein-coupled receptor kinase 5 (GRK5), mRNA [NM_005308]
SLC7A11	-5.11173	0.0337105	Homo sapiens solute carrier family 7, (cationic amino acid transporter, y+ system) member 11 (SLC7A11), mRNA [NM_014331]
HJURP	-5.08155	0.0276463	Homo sapiens Holliday junction recognition protein (HJURP), mRNA [NM_018410]
NOG	-5.06632	0.0388311	Homo sapiens noggin (NOG), mRNA [NM_005450]
LPAR1	-5.0465	0.0479987	Homo sapiens lysophosphatidic acid receptor 1 (LPAR1), transcript variant 2, mRNA [NM_057159]
BLVRA	-5.03739	0.0206566	Homo sapiens biliverdin reductase A (BLVRA), mRNA [NM_000712]
PRIM1	-4.99961	0.0477575	Homo sapiens primase, DNA, polypeptide 1 (49kDa) (PRIM1), mRNA [NM_000946]
FAM43A	-4.98058	0.0443316	Homo sapiens family with sequence similarity 43, member A (FAM43A), mRNA [NM_153690]
LETM2	-4.96627	0.0471939	Homo sapiens leucine zipper-EF-hand containing transmembrane protein 2 (LETM2), nuclear gene encoding mitochondrial protein, transcript variant 2, mRNA [NM_144652]
NR2F1	-4.94299	0.0314769	Homo sapiens nuclear receptor subfamily 2, group F, member 1 (NR2F1), mRNA [NM_005654]
EREG	-4.94078	0.0501147	Homo sapiens epiregulin (EREG), mRNA [NM_001432]
NRP1	-4.93998	0.0346573	Homo sapiens neuropilin 1 (NRP1), transcript variant 3, mRNA [NM_001024629]
CTSC	-4.93918	0.0501147	Homo sapiens cathepsin C (CTSC), transcript variant 3, mRNA [NM_001114173]
AURKA	-4.93312	0.025299	Homo sapiens aurora kinase A (AURKA), transcript variant 1, mRNA [NM_198433]
HIST1H4L	-4.92776	0.0337105	Homo sapiens histone cluster 1, H4l (HIST1H4L), mRNA [NM_003546]
FAM111B	-4.91717	0.0216981	Homo sapiens family with sequence similarity 111, member B (FAM111B), transcript variant 1, mRNA [NM_198947]
HIST1H3D	-4.88574	0.0443316	Homo sapiens histone cluster 1, H3d (HIST1H3D), mRNA [NM_003530]
MPP1	-4.87775	0.0252464	Homo sapiens membrane protein, palmitoylated 1, 55kDa (MPP1), transcript variant 1, mRNA [NM_002436]
CCNB2	-4.86938	0.0388048	Homo sapiens cyclin B2 (CCNB2), mRNA [NM_004701]
BIRC5	-4.85692	0.0408395	Homo sapiens baculoviral IAP repeat containing 5 (BIRC5), transcript variant 3, mRNA [NM_001012271]
MALL	-4.84615	0.026399	Homo sapiens mal, T-cell differentiation protein-like (MALL), mRNA [NM_005434]
RACGAP1P	-4.83334	0.0385894	Homo sapiens Rac GTPase activating protein 1 pseudogene (RACGAP1P), non-coding RNA [NR_026583]
CNTLN	-4.7996	0.0346573	Homo sapiens centlein, centrosomal protein (CNTLN), transcript variant 2, mRNA [NM_001114395]
SCARA3	-4.72999	0.0479987	Homo sapiens scavenger receptor class A, member 3 (SCARA3), transcript variant 2, mRNA [NM_182826]
AHNAK	-4.7234	0.0184463	Homo sapiens AHNAK nucleoprotein (AHNAK), transcript variant 2, mRNA [NM_024060]
COL9A3	-4.71817	0.0415513	Homo sapiens collagen, type IX, alpha 3 (COL9A3), mRNA [NM_001853]
S1PR5	-4.70827	0.0342881	Homo sapiens sphingosine-1-phosphate receptor 5 (S1PR5), transcript variant 1, mRNA [NM_030760]
HIST1H3I	-4.70014	0.032554	Homo sapiens histone cluster 1, H3i (HIST1H3I), mRNA [NM_003533]
SGOL1	-4.6933	0.0318097	Homo sapiens shugoshin-like 1 (S. pombe) (SGOL1), transcript variant A2, mRNA [NM_001012410]
CAV2	-4.69123	0.0262782	Homo sapiens caveolin 2 (CAV2), transcript variant 1, mRNA [NM_001233]
CDH3	-4.67145	0.0234758	Homo sapiens cadherin 3, type 1, P-cadherin (placental) (CDH3), mRNA [NM_001793]
PIF1	-4.6497	0.025299	Homo sapiens PIF1 5'-to-3' DNA helicase homolog (S. cerevisiae) (PIF1), mRNA [NM_025049]
NCRNA00169	-4.62868	0.0254099	Homo sapiens non-protein coding RNA 169 (NCRNA00169), non-coding RNA [NR_026675]
CHEK1	-4.62357	0.0295988	Homo sapiens CHK1 checkpoint homolog (S. pombe) (CHEK1), transcript variant 2, mRNA [NM_001114121]
KAZALD1	-4.61677	0.0346247	Homo sapiens Kazal-type serine peptidase inhibitor domain 1 (KAZALD1), mRNA [NM_030929]
IL1B	-4.58815	0.0404504	Homo sapiens interleukin 1, beta (IL1B), mRNA [NM_000576]
NRM	-4.55996	0.0261193	Homo sapiens nurim (nuclear envelope membrane protein) (NRM), mRNA [NM_007243]
HPSE	-4.54412	0.0318097	Homo sapiens heparanase (HPSE), transcript variant 1, mRNA [NM_006665]
CENPM	-4.49657	0.0229781	Homo sapiens centromere protein M (CENPM), transcript variant 2, mRNA [NM_001002876]
HMGB3P1	-4.47983	0.025299	Homo sapiens high mobility group box 3 pseudogene 1 (HMGB3P1), non-coding RNA [NR_002165]
C11orf53	-4.46462	0.0345652	Homo sapiens chromosome 11 open reading frame 53 (C11orf53), mRNA [NM_198498]
TYMS	-4.45346	0.049276	Homo sapiens thymidylate synthetase (TYMS), mRNA [NM_001071]
FAM83D	-4.4452	0.024646	Homo sapiens family with sequence similarity 83, member D (FAM83D), mRNA [NM_030919]
CCDC19	-4.40916	0.0455547	Homo sapiens coiled-coil domain containing 19 (CCDC19), mRNA [NM_012337]
MCM10	-4.37095	0.0180313	Homo sapiens minichromosome maintenance complex component 10 (MCM10), transcript variant 1, mRNA [NM_182751]
ANXA5	-4.36714	0.039812	Homo sapiens annexin A5 (ANXA5), mRNA [NM_001154]
SLC1A7	-4.33692	0.0174593	Homo sapiens solute carrier family 1 (glutamate transporter), member 7 (SLC1A7), mRNA [NM_006671]
SLC26A2	-4.32825	0.0157365	Homo sapiens solute carrier family 26 (sulfate transporter), member 2 (SLC26A2), mRNA [NM_000112]
C15orf42	-4.28113	0.045725	Homo sapiens chromosome 15 open reading frame 42 (C15orf42), mRNA [NM_152259]
ROR1	-4.26772	0.0390292	Homo sapiens receptor tyrosine kinase-like orphan receptor 1 (ROR1), transcript variant 1, mRNA [NM_005012]
KRT42P	-4.26195	0.0438633	Homo sapiens keratin 42 pseudogene (KRT42P), non-coding RNA [NR_033415]
NGEF	-4.25186	0.0327063	Homo sapiens neuronal guanine nucleotide exchange factor (NGEF), transcript variant 1, mRNA [NM_019850]
CDC45	-4.18153	0.0209849	Homo sapiens cell division cycle 45 homolog (S. cerevisiae) (CDC45), transcript variant 2, mRNA [NM_003504]
ORC1	-4.18152	0.0408324	Homo sapiens origin recognition complex, subunit 1 (ORC1), transcript variant 1, mRNA [NM_004153]
CIT	-4.17398	0.0371825	Homo sapiens citron (rho-interacting, serine/threonine kinase 21) (CIT), transcript variant 1, mRNA [NM_001206999]
TRIP13	-4.16149	0.0234758	Homo sapiens thyroid hormone receptor interactor 13 (TRIP13), transcript variant 1, mRNA [NM_004237]
ATOH8	-4.161	0.0323737	Homo sapiens atonal homolog 8 (Drosophila) (ATOH8), mRNA [NM_032827]
KIFC1	-4.13685	0.0323737	Homo sapiens kinesin family member C1 (KIFC1), mRNA [NM_002263]
C9orf40	-4.13512	0.0487972	Homo sapiens chromosome 9 open reading frame 40 (C9orf40), mRNA [NM_017998]
IFI27L2	-4.12776	0.0216981	Homo sapiens interferon, alpha-inducible protein 27-like 2 (IFI27L2), mRNA [NM_032036]
ID1	-4.11304	0.0479987	Homo sapiens inhibitor of DNA binding 1, dominant negative helix-loop-helix protein (ID1), transcript variant 1, mRNA [NM_002165]
CGREF1	-4.11014	0.0342881	Homo sapiens cell growth regulator with EF-hand domain 1 (CGREF1), transcript variant 1, mRNA [NM_006569]
LONRF3	-4.09709	0.0437982	LON peptidase N-terminal domain and ring finger 3 [Source:HGNC Symbol;Acc:21152] [ENST00000365713]
TUBA4A	-4.08412	0.032554	Homo sapiens tubulin, alpha 4a (TUBA4A), mRNA [NM_006000]
KIF23	-4.06775	0.0323737	Homo sapiens kinesin family member 23 (KIF23), transcript variant 1, mRNA [NM_138555]
CCDC134	-4.05888	0.0323737	Homo sapiens coiled-coil domain containing 134 (CCDC134), mRNA [NM_024821]
IFRD1	-4.0554	0.0465848	Homo sapiens interferon-related developmental regulator 1 (IFRD1), transcript variant 2, mRNA [NM_001007245]
SNCA	-4.0283	0.0498223	Homo sapiens synuclein, alpha (non A4 component of amyloid precursor) (SNCA), transcript variant 4, mRNA [NM_007308]
TUBB6	-4.02759	0.0425224	Homo sapiens tubulin, beta 6 (TUBB6), mRNA [NM_032525]
LOC440028	-4.02583	0.0234758	Homo sapiens hypothetical LOC440028 (LOC440028), non-coding RNA [NR_033972]
PARVB	-4.01791	0.047719	Homo sapiens parvin, beta (PARVB), transcript variant 1, mRNA [NM_001003828]
NT5E	-4.00927	0.0256866	Homo sapiens 5'-nucleotidase, ecto (CD73) (NT5E), transcript variant 1, mRNA [NM_002526]
CDCA8	-4.00858	0.0391562	Homo sapiens cell division cycle associated 8 (CDCA8), mRNA [NM_018101]
DEFB1	-4.00737	0.0346573	Homo sapiens defensin, beta 1 (DEFB1), mRNA [NM_005218]
AURKAPS1	-4.00134	0.0318097	Homo sapiens aurora kinase A pseudogene 1 (AURKAPS1), non-coding RNA [NR_001587]

## Sheet: Suppl Table 5
Supplementary Table (5): PED enrichment of upregulated genes in Hollow spheres (HS) from the cell microarray
Total entries found that match your search criteria: 7									HS upregulated genes
Cancer									http://www.pancreasexpression.org
Probe	AGI	MAP	Gene Symbol	Gene Name	Comparison	Log-FC	P-value		Pick biological function= Disease and disorder
227529_s_at	BF511276	6q24-q25	AKAP12	A kinase (PRKA) anchor protein 12	Pancreatic Adenocarcinoma (PDAC) vs Healthy donor	3.035	0.001		Cancer PDAC
210538_s_at	U37546	11q22	BIRC3	baculoviral IAP repeat-containing 3	Pancreatic Adenocarcinoma (PDAC) vs Healthy donor	4.17	0		Pick a comparison = pancreatic adenocarcinoma (PDAC) vs healthy donor
202450_s_at	NM_000396	1q21	CTSK	cathepsin K	Pancreatic Adenocarcinoma (PDAC) vs Healthy donor	4.573	0		set log fold change ….
209604_s_at	BC003070	10p15	GATA3	GATA binding protein 3	Pancreatic Adenocarcinoma (PDAC) vs Healthy donor	3.45	0		set p-value < 0.05
202730_s_at	NM_014456	10q24	PDCD4	programmed cell death 4 (neoplastic transformation inhibitor)	Pancreatic Adenocarcinoma (PDAC) vs Healthy donor	-3.875	0		pick canonical pathway ….
205960_at	NM_002612	7q21.3	PDK4	pyruvate dehydrogenase kinase, isozyme 4	Pancreatic Adenocarcinoma (PDAC) vs Healthy donor	-4.391	0
220146_at	NM_016562	Xp22.3	TLR7	toll-like receptor 7	Pancreatic Adenocarcinoma (PDAC) vs Healthy donor	2.221	0		HS upregulated genes
									http://www.pancreasexpression.org
Total entries found that match your search criteria: 3									Pick biological function= Molecular and cellular functions
Cellular Growth and Proliferation									Cellular growth and proliferation (PDAC)
Probe	AGI	MAP	Gene Symbol	Gene Name	Comparison	Log-FC	P-value		Pick a comparison = pancreatic adenocarcinoma (PDAC) vs healthy donor
205476_at	NM_004591	2q33-q37	CCL20	chemokine (C-C motif) ligand 20	Pancreatic Adenocarcinoma (PDAC) vs Healthy donor	4.658	0		set log fold change ….
36711_at	AL021977	22q13.1	MAFF	v-maf musculoaponeurotic fibrosarcoma oncogene homolog F (avian)	Pancreatic Adenocarcinoma (PDAC) vs Healthy donor	2.052	0.001		set p-value …
204424_s_at	AL050152	12p12.3	LMO3	LIM domain only 3 (rhombotin-like 2)	Pancreatic Adenocarcinoma (PDAC) vs Healthy donor	-2.206	0.003		pick canonical pathway ….
Total entries found that match your search criteria: 2									HS upregulated genes
Cell Cycle									http://www.pancreasexpression.org
Probe	AGI	MAP	Gene Symbol	Gene Name	Comparison	Log-FC	P-value		Pick biological function= Molecular and cellular functions
205780_at	NM_001197	22q13.31	BIK	BCL2-interacting killer (apoptosis-inducing)	Pancreatic Adenocarcinoma (PDAC) vs Healthy donor	2.544	0.002		Cell cycle (PDAC)
212445_s_at	AI357376	18q21	NEDD4L	neural precursor cell expressed, developmentally down-regulated 4-like	Pancreatic Adenocarcinoma (PDAC) vs Healthy donor	-2.243	0		Pick a comparison = pancreatic adenocarcinoma (PDAC) vs healthy donor
									set log fold change ….
									set p-value …
									pick canonical pathway ….

## Sheet: Suppl Table 6
Supplementary Table (6): PED enrichment of upregulated genes in monolayer (ML) from the cell microarray
Total entries found that match your search criteria: 26
Cancer
Probe	AGI	MAP	Gene Symbol	Gene Name	Comparison	Log-FC	P-value
210511_s_at	M13436	7p15-p13	INHBA	inhibin, beta A	Pancreatic Adenocarcinoma (PDAC) vs Healthy donor	6.951	0
205239_at	NM_001657	4q13-q21	AREG	amphiregulin	Pancreatic Adenocarcinoma (PDAC) vs Healthy donor	4.815	0		ML upregulated genes
202202_s_at	NM_002290	6q21	LAMA4	laminin, alpha 4	Pancreatic Adenocarcinoma (PDAC) vs Healthy donor	4.76	0		http://www.pancreasexpression.org
204855_at	NM_002639	18q21.3	SERPINB5	serpin peptidase inhibitor, clade B (ovalbumin), member 5	Pancreatic Adenocarcinoma (PDAC) vs Healthy donor	4.282	0		Pick biological function= Disease and disorder
206561_s_at	NM_020299	7q33	AKR1B10	aldo-keto reductase family 1, member B10 (aldose reductase)	Pancreatic Adenocarcinoma (PDAC) vs Healthy donor	4.17	0.003		Cancer PDAC
203570_at	NM_005576	15q22; 15q24-q25	LOXL1	lysyl oxidase-like 1	Pancreatic Adenocarcinoma (PDAC) vs Healthy donor	4.077	0		Pick a comparison = pancreatic adenocarcinoma (PDAC) vs healthy donor
224428_s_at	AY029179	2q31	CDCA7	cell division cycle associated 7	Pancreatic Adenocarcinoma (PDAC) vs Healthy donor	4.036	0		set log fold change ….
204533_at	NM_001565	4q21	CXCL10	chemokine (C-X-C motif) ligand 10	Pancreatic Adenocarcinoma (PDAC) vs Healthy donor	3.986	0		set p-value < 0.05
211470_s_at	AF186255	2q11.1-q11.2	SULT1C2	sulfotransferase family, cytosolic, 1C, member 2	Pancreatic Adenocarcinoma (PDAC) vs Healthy donor	3.942	0.002		pick canonical pathway ….
203939_at	NM_002526	6q14-q21	NT5E	5'-nucleotidase, ecto (CD73)	Pancreatic Adenocarcinoma (PDAC) vs Healthy donor	3.62	0
226218_at	BE217880	5p13	IL7R	interleukin 7 receptor	Pancreatic Adenocarcinoma (PDAC) vs Healthy donor	3.529	0
203708_at	NM_002600	1p31	PDE4B	phosphodiesterase 4B, cAMP-specific (phosphodiesterase E4 dunce homolog, Drosophila)	Pancreatic Adenocarcinoma (PDAC) vs Healthy donor	3.503	0
202589_at	NM_001071	18p11.32	TYMS	thymidylate synthetase	Pancreatic Adenocarcinoma (PDAC) vs Healthy donor	3.279	0
204612_at	NM_006823	8q21.12	PKIA	protein kinase (cAMP-dependent, catalytic) inhibitor alpha	Pancreatic Adenocarcinoma (PDAC) vs Healthy donor	3.24	0
204563_at	NM_000655	1q23-q25	SELL	selectin L	Pancreatic Adenocarcinoma (PDAC) vs Healthy donor	3.064	0.001
203153_at	NM_001548	10q25-q26	IFIT1	interferon-induced protein with tetratricopeptide repeats 1	Pancreatic Adenocarcinoma (PDAC) vs Healthy donor	2.835	0.001
225646_at	AI246687	11q14.1-q14.3	CTSC	cathepsin C	Pancreatic Adenocarcinoma (PDAC) vs Healthy donor	2.697	0
213226_at	AI346350	4q25-q31	CCNA2	cyclin A2	Pancreatic Adenocarcinoma (PDAC) vs Healthy donor	2.631	0
208079_s_at	NM_003158	20q13.2-q13.3	AURKA	aurora kinase A	Pancreatic Adenocarcinoma (PDAC) vs Healthy donor	2.588	0
203256_at	NM_001793	16q22.1	CDH3	cadherin 3, type 1, P-cadherin (placental)	Pancreatic Adenocarcinoma (PDAC) vs Healthy donor	2.372	0.001
202870_s_at	NM_001255	1p34.1	CDC20	cell division cycle 20 homolog (S. cerevisiae)	Pancreatic Adenocarcinoma (PDAC) vs Healthy donor	2.221	0.003
201105_at	NM_002305	22q13.1	LGALS1	lectin, galactoside-binding, soluble, 1	Pancreatic Adenocarcinoma (PDAC) vs Healthy donor	2.175	0.001
202705_at	NM_004701	15q22.2	CCNB2	cyclin B2	Pancreatic Adenocarcinoma (PDAC) vs Healthy donor	2.166	0
214710_s_at	BE407516	5q12	CCNB1	cyclin B1	Pancreatic Adenocarcinoma (PDAC) vs Healthy donor	2.13	0.002
209505_at	AI951185	5q14	NR2F1	nuclear receptor subfamily 2, group F, member 1	Pancreatic Adenocarcinoma (PDAC) vs Healthy donor	2.121	0.002
210397_at	U73945	8p23.2-p23.1	DEFB1	defensin, beta 1	Pancreatic Adenocarcinoma (PDAC) vs Healthy donor	-4.629	0
Total entries found that match your search criteria: 14
Cellular Growth and Proliferation
Probe	AGI	MAP	Gene Symbol	Gene Name	Comparison	Log-FC	P-value
210511_s_at	M13436	7p15-p13	INHBA	inhibin, beta A	Pancreatic Adenocarcinoma (PDAC) vs Healthy donor	6.951	0		ML upregulated genes
205239_at	NM_001657	4q13-q21	AREG	amphiregulin	Pancreatic Adenocarcinoma (PDAC) vs Healthy donor	4.815	0		http://www.pancreasexpression.org
204855_at	NM_002639	18q21.3	SERPINB5	serpin peptidase inhibitor, clade B (ovalbumin), member 5	Pancreatic Adenocarcinoma (PDAC) vs Healthy donor	4.282	0		Pick biological function= Molecular and cellular functions
224428_s_at	AY029179	2q31	CDCA7	cell division cycle associated 7	Pancreatic Adenocarcinoma (PDAC) vs Healthy donor	4.036	0		Cellular growth and proliferation (PDAC)
204533_at	NM_001565	4q21	CXCL10	chemokine (C-X-C motif) ligand 10	Pancreatic Adenocarcinoma (PDAC) vs Healthy donor	3.986	0		Pick a comparison = pancreatic adenocarcinoma (PDAC) vs healthy donor
226218_at	BE217880	5p13	IL7R	interleukin 7 receptor	Pancreatic Adenocarcinoma (PDAC) vs Healthy donor	3.529	0		set log fold change ….
225647_s_at	AI246687	11q14.1-q14.3	CTSC	cathepsin C	Pancreatic Adenocarcinoma (PDAC) vs Healthy donor	3.376	0		set p-value …
202589_at	NM_001071	18p11.32	TYMS	thymidylate synthetase	Pancreatic Adenocarcinoma (PDAC) vs Healthy donor	3.279	0		pick canonical pathway ….
222838_at	AL121985	1q23.1-q24.1	SLAMF7	SLAM family member 7	Pancreatic Adenocarcinoma (PDAC) vs Healthy donor	2.97	0
213226_at	AI346350	4q25-q31	CCNA2	cyclin A2	Pancreatic Adenocarcinoma (PDAC) vs Healthy donor	2.631	0
202363_at	AF231124	5q31	SPOCK1	sparc/osteonectin, cwcv and kazal-like domains proteoglycan (testican) 1	Pancreatic Adenocarcinoma (PDAC) vs Healthy donor	2.599	0
208079_s_at	NM_003158	20q13.2-q13.3	AURKA	aurora kinase A	Pancreatic Adenocarcinoma (PDAC) vs Healthy donor	2.588	0
201105_at	NM_002305	22q13.1	LGALS1	lectin, galactoside-binding, soluble, 1	Pancreatic Adenocarcinoma (PDAC) vs Healthy donor	2.175	0.001
210397_at	U73945	8p23.2-p23.1	DEFB1	defensin, beta 1	Pancreatic Adenocarcinoma (PDAC) vs Healthy donor	-4.629	0
Total entries found that match your search criteria: 9
Cell Cycle
Probe	AGI	MAP	Gene Symbol	Gene Name	Comparison	Log-FC	P-value
210511_s_at	M13436	7p15-p13	INHBA	inhibin, beta A	Pancreatic Adenocarcinoma (PDAC) vs Healthy donor	6.951	0		ML upregulated genes
204533_at	NM_001565	4q21	CXCL10	chemokine (C-X-C motif) ligand 10	Pancreatic Adenocarcinoma (PDAC) vs Healthy donor	3.986	0		http://www.pancreasexpression.org
202589_at	NM_001071	18p11.32	TYMS	thymidylate synthetase	Pancreatic Adenocarcinoma (PDAC) vs Healthy donor	3.279	0		Pick biological function= Molecular and cellular functions
213226_at	AI346350	4q25-q31	CCNA2	cyclin A2	Pancreatic Adenocarcinoma (PDAC) vs Healthy donor	2.631	0		Cell cycle (PDAC)
208079_s_at	NM_003158	20q13.2-q13.3	AURKA	aurora kinase A	Pancreatic Adenocarcinoma (PDAC) vs Healthy donor	2.588	0		Pick a comparison = pancreatic adenocarcinoma (PDAC) vs healthy donor
202870_s_at	NM_001255	1p34.1	CDC20	cell division cycle 20 homolog (S. cerevisiae)	Pancreatic Adenocarcinoma (PDAC) vs Healthy donor	2.221	0.003		set log fold change ….
201105_at	NM_002305	22q13.1	LGALS1	lectin, galactoside-binding, soluble, 1	Pancreatic Adenocarcinoma (PDAC) vs Healthy donor	2.175	0.001		set p-value…
202705_at	NM_004701	15q22.2	CCNB2	cyclin B2	Pancreatic Adenocarcinoma (PDAC) vs Healthy donor	2.166	0		pick canonical pathway ….
214710_s_at	BE407516	5q12	CCNB1	cyclin B1	Pancreatic Adenocarcinoma (PDAC) vs Healthy donor	2.13	0.002

## Sheet: Suppl table 7
Supplementary Table (7): KEGG enrichment of upregulated HS genes in the cell microarray according to WebGestalt
Hollow sphere (HS) upregulated genes (WebGestalt), Gene Set Enrichment Analysis (GSEA)> Kyoto Encyclopedia of Genes and Genomes (KEGG) or Reactome
This table lists the enriched categories, number of entrez genes in the user gene list and also in the categories and The false discovery rate (FDR). Categories with red color represent the positively related categories while categories with blue color represent the negatively related categories.
KEGG ID	Name	#Gene	FDR
hsa04210	Apoptosis - Homo sapiens (human)	5	8.83e-01
hsa05200	Pathways in cancer - Homo sapiens (human)	7	9.16e-01
hsa04014	Ras signaling pathway - Homo sapiens (human)	5	9.54e-01
hsa01100	Metabolic pathways - Homo sapiens (human)	15	9.73e-01
hsa04360	Axon guidance - Homo sapiens (human)	5	1
hsa04024	cAMP signaling pathway - Homo sapiens (human)	6	1
hsa04727	GABAergic synapse - Homo sapiens (human)	5	1
hsa05166	HTLV-I infection - Homo sapiens (human)	6	1
hsa04015	Rap1 signaling pathway - Homo sapiens (human)	5	1
hsa04144	Endocytosis - Homo sapiens (human)	5	5.16e-01
Reactome ID	Name	#Gene	FDR
R-HSA-372790	Signaling by GPCR	9	5.63e-01
R-HSA-388396	GPCR downstream signaling	5	5.99e-01
R-HSA-449147	Signaling by Interleukins	7	6.06e-01
R-HSA-168898	Toll-Like Receptors Cascades	5	6.19e-01
R-HSA-168256	Immune System	27	6.6e-01
R-HSA-168249	Innate Immune System	16	6.94e-01
R-HSA-1280215	Cytokine Signaling in Immune system	12	8.55e-01
R-HSA-162582	Signal Transduction	27	9.12e-01
R-HSA-112315	Transmission across Chemical Synapses	5	9.21e-01
R-HSA-1430728	Metabolism	23	9.38e-01
R-HSA-74160	Gene Expression	5	3.22e-01
R-HSA-1643685	Disease	5	3.32e-01
R-HSA-199991	Membrane Trafficking	5	3.41e-01
R-HSA-6805567	Keratinization	5	3.82e-01
R-HSA-109582	Hemostasis	7	4.15e-01
R-HSA-1280218	Adaptive Immune System	9	4.43e-01
R-HSA-382551	Transmembrane transport of small molecules	7	6.97e-01

## Sheet: Suppl Table 8
Supplementary Table (8): KEGG enrichment of upregulated ML genes in the cell microarray according to WebGestalt
Monolayer (ML) upregulated genes (WebGestalt) Gene Set Enrichment Analysis (GSEA)> Kyoto Encyclopedia of Genes and Genomes (KEGG) or Reactome
This table lists the enriched categories, number of entrez genes in the user gene list and also in the categories and The false discovery rate (FDR). Categories with red color represent the positively related categories while categories with blue color represent the negatively related categories.
KEGG ID	Name	#Gene	FDR
hsa05203	Viral carcinogenesis - Homo sapiens (human)	5	5.83e-01
hsa04110	Cell cycle - Homo sapiens (human)	9	5.98e-01
hsa04114	Oocyte meiosis - Homo sapiens (human)	6	7.16e-01
hsa05205	Proteoglycans in cancer - Homo sapiens (human)	6	3.73e-01
hsa04151	PI3K-Akt signaling pathway - Homo sapiens (human)	7	3.81e-01
hsa04060	Cytokine-cytokine receptor interaction - Homo sapiens (human)	6	4.13e-01
hsa04510	Focal adhesion - Homo sapiens (human)	7	4.31e-01
hsa05200	Pathways in cancer - Homo sapiens (human)	7	6.69e-01
hsa05166	HTLV-I infection - Homo sapiens (human)	7	6.87e-01
hsa05206	MicroRNAs in cancer - Homo sapiens (human)	5	6.94e-01
hsa05034	Alcoholism - Homo sapiens (human)	7	7.22e-01
hsa04640	Hematopoietic cell lineage - Homo sapiens (human)	5	7.37e-01
hsa05202	Transcriptional misregulation in cancer - Homo sapiens (human)	5	7.82e-01
Reactom ID	Name	#Gene	FDR
R-HSA-69481	G2/M Checkpoints	7	1.35e-01
R-HSA-73886	Chromosome Maintenance	6	2.08e-01
R-HSA-983231	Factors involved in megakaryocyte development and platelet production	7	2.51e-01
R-HSA-69278	Cell Cycle, Mitotic	28	2.56e-01
R-HSA-1640170	Cell Cycle	30	2.6e-01
R-HSA-774815	Nucleosome assembly	5	2.62e-01
R-HSA-68886	M Phase	20	2.75e-01
R-HSA-113510	E2F mediated regulation of DNA replication	6	2.83e-01
R-HSA-606279	Deposition of new CENPA-containing nucleosomes at the centromere	5	2.88e-01
R-HSA-195258	RHO GTPase Effectors	15	2.89e-01
R-HSA-168256	Immune System	31	5.8e-01
R-HSA-500792	GPCR ligand binding	8	6.08e-01
R-HSA-392499	Metabolism of proteins	21	6.36e-01
R-HSA-382551	Transmembrane transport of small molecules	6	6.41e-01
R-HSA-373076	Class A/1 (Rhodopsin-like receptors)	6	6.59e-01
R-HSA-168249	Innate Immune System	15	6.62e-01
R-HSA-201681	TCF dependent signaling in response to WNT	7	6.62e-01
R-HSA-5619507	Activation of HOX genes during differentiation	6	6.63e-01
R-HSA-5617472	Activation of anterior HOX genes in hindbrain development during early embryogenesis	6	6.7e-01
R-HSA-1266738	Developmental Biology	18	6.73e-01

## Sheet: suppl Table 9
Supplementary Table (9): List of the differentially regulated transportome genes in the cell microarray
Gene Symbol	Gene Title	FC	Adjusted p-value
HS upregulated genes
KCNF1( Kv5.1)	potassium voltage-gated channel, subfamily F, member 1	475.04	0.030
CLIC6	chloride intracellular channel 6, nuclear gene encoding mitochondrial protein	352.77	0.008
SCNN1B(ENaCb)	sodium channel, no voltage-gated 1, beta	47.45	0.034
SLC4A4( NBCe1-A)	solute carrier family 4, sodium bicarbonate cotransporter, member 4	34.41	0.017
KCNG1( KV6.1)	potassium voltage-gated channel, subfamily G, member 1	33.08	0.039
CLIC3	chloride intracellular channel 3	33.03	0.040
SCNN1G( ENaCg)	sodium channel, no voltage-gated 1, gamma	15.58	0.040
SLC44A4	solute carrier family 44, member 4	15.41	0.046
SLC16A9( MCT9)	solute carrier family 16, member 9 (monocarboxylic acid transporter 9)	11.10	0.020
CNGA1	cyclic nucleotide gated channel alpha 1	10.97	0.003
SLC7A2	solute carrier family 7 (cationic amino acid transporter, y+ system)	10.83	0.028
SLC22A23	solute carrier family 22, member 23	10.27	0.030
ABCA13	ATP-binding cassette, sub-family, member 13	9.69	0.009
ABCA3	ATP-binding cassette, sub-family A, member 3	8.77	0.002
KCNQ1	potassium voltage-gated channel, KQT-like subfamily, member 1	8.59	0.012
CLIC5	chloride intracellular channel 5, nuclear gene encoding mitochondrial protein	6.76	0.043
UCP2	uncoupling protein 2 (mitochondrial, proton carrier) nuclear gene encoding mitochondrial protein	6.68	0.002
SLC12A7( KCC4)	solute carrier family 12 (potassium/chloride transporters), member 7	5.53	0.022
TRPV6	transient receptor potential cation channel, subfamily V, member 6	5.37	0.035
SLC25A42	solute carrier family 25, member 42	5.29	0.041
CACNA1D(Cav1.3)	calcium channel, voltage-dependent, L type, alpha 1D subunit	5.05	0.008
KCNK13	potassium channel, subfamily K, member 13	4.56	0.008
SLC9A2(NHE2)	solute carrier family 9 (sodium/hydrogen exchanger), member 2	4.51	0.004
SLC17A5	solute carrier family 17 (anion/sugar transporter), member 5	4.44	0.027
SLC1A4	solute carrier family 1 (glutamate/neutral amino acid transporter), member 4	4.16	0.026
SLC5A7	solute carrier family 5 (choline transporter), member 7	3.92	0.009
TPCN1	two pore segment channel 1, transcript variant 1	3.83	0.003
SLC19A2	solute carrier family 19 (thiamine transporter), member 2	3.70	0.005
ABCC4	ATP-binding cassette, sub-family C (CFTR/MRP), member 4	3.67	0.006
ABCC11	ATP-binding cassette, sub-family C (CFTR/MRP), member 11	3.62	0.040
KCNJ2( KIR2.1)	potassium inwardly-rectifying channel, subfamily J, member 2	3.31	0.049
ABCA7	ATP-binding cassette, sub-family A (ABC1), member 7	3.27	0.008
SLC43A2	solute carrier family 43, member 2	3.27	0.049
ATP1B1	ATPase, Na+/K+ transporting, beta 1 polypeptide	3.25	0.016
TRPM4	transient receptor potential cation channel, subfamily M, member 4	3.25	0.012
ATP7B	ATPase, Cu++ transporting, beta polypeptide	3.18	0.006
ATP6V0A4	ATPase, H+ transporting, lysosomal V0 subunit a4	3.16	0.034
SLC25A23	solute carrier family 25 (mitochondrial carrier; phosphate carrier), member 23	2.91	0.012
EZR	ezrin (EZR)	2.77	0.008
CNGA4	cyclic nucleotide gated channel alpha 4	2.72	0.021
SLC35C1	solute carrier family 35, member C1	2.71	0.009
SLC22A20	solute carrier family 22, member 20	2.64	0.017
SLC12A6	solute carrier family 12 (potassium/chloride transporters), member 6	2.62	0.006
SCN8A(Nav1.6)	sodium channel, voltage gated, type VIII, alpha subunit	2.55	0.020
SLC26A11	solute carrier family 26, member 11	2.48	0.003
SLC25A29	solute carrier family 25, member 29	2.41	0.008
TAP1	transporter 1, ATP-binding cassette, sub-family B (MDR/TAP)	2.36	0.006
ATP11B	ATPase, class VI, type 11B	2.34	0.012
CLIC2	chloride intracellular channel 2	2.30	0.028
SLC16A5(MCT5)	solute carrier family 16, member 5 (monocarboxylic acid transporter 6)	2.24	0.008
SLC41A1	solute carrier family 41, member 1	2.24	0.008
SLC44A2	solute carrier family 44, member 2	2.22	0.008
SLC23A3	solute carrier family 23 (nucleobase transporters), member 3	2.20	0.018
DIRC2	disrupted in renal carcinoma 2	2.19	0.018
SLC38A9	solute carrier family 38, member 9	2.19	0.008
GABRB3	gamma-aminobutyric acid (GABA) A receptor, beta 3	2.14	0.022
CLCN7	chloride channel 7 (CLCN7), transcript variant 1	2.13	0.040
SLC39A11	solute carrier family 39 (metal ion transporter), member 11	2.11	0.044
SLC37A1	solute carrier family 37 (glycerol-3-phosphate transporter), member 1	2.11	0.003
SLC13A2	solute carrier family 13 (sodium-dependent dicarboxylate transporter), member 2	2.11	0.016
SLC4A11	solute carrier family 4, sodium borate transporter, member 11	2.11	0.042
SLC10A2	solute carrier family 10 (sodium/bile acid cotransporter family), member 2	2.11	0.032
HCN3	hyperpolarization activated cyclic nucleotide-gated potassium channel 3	2.09	0.005
SLC2A10(GLUT10)	solute carrier family 2 (facilitated glucose transporter), member 10	2.09	0.006
ATP2B1(PMCA1)	ATPase, Ca++ transporting, plasma membrane 1	2.07	0.030
SLC38A2	solute carrier family 38, member 2	2.06	0.018
SLC12A9	solute carrier family 12 (potassium/chloride transporters), member 9	2.03	0.022
ATP8B1	ATPase, amino phospholipid transporter, class I, type 8B, member 1	2.01	0.020
ML upregulated genes
Gene Symbol	Gene Title	FC	Adjusted p-value
SLC16A1(MCT1)	solute carrier family 16, member 1 (monocarboxylic acid transporter 1)	52.80	0.021
CACNG7	calcium channel, voltage-dependent, gamma subunit 7	41.54	0.017
CACNG6	calcium channel, voltage-dependent, gamma subunit 6	38.45	0.003
GJA5	gap junction protein, alpha 5, 40kDa	16.26	0.008
AQP3	aquaporin 3 (Gill blood group)	14.04	0.021
ABCC13	ATP binding cassette, subfamily C (CFTR/MRP), member 13, pseudogene	10.03	0.021
ATP6V1G3	ATPase, H+ transporting, lysosomal 13kDa, V1 subunit G3	8.97	0.032
CHRNA7	cholinergic receptor, nicotinic, alpha 7	7.62	0.005
SLC47A1	solute carrier family 47, member 1	7.57	0.029
CATSPER1	cation channel, sperm associated 1	5.61	0.008
ABCG1	ATP binding cassette, subfamily G (WHITE), member 1	5.51	0.008
SLC29A1	solute carrier family 29 (nucleoside transporters), member 1, mitochondrial protein	5.46	0.008
AQP7	aquaporin 7	5.44	0.013
GJB3	gap junction protein, beta 3, 31kDa	5.30	0.015
GJB5	gap junction protein, beta 5, 31.1kDa	5.20	0.008
SLC37A2	solute carrier family 37 (glycerol3phosphate transporter), member 2	5.14	0.008
SLC7A11	solute carrier family 7, (cationic amino acid transporter, y+ system) member 11	5.11	0.008
ATP10A	ATPase, class V, type 10A	4.91	0.019
ABCG2	ATP binding cassette, subfamily G (WHITE), member 2	4.89	0.019
CACNB4	calcium channel, voltage-dependent, beta 4 subunit	4.87	0.025
SLC25A21	solute carrier family 25 (mitochondrial oxodicarboxylate carrier), member 21	4.44	0.039
GJA1	gap junction protein, alpha 1, 43kDa	4.38	0.042
SLC1A7	solute carrier family 1 (glutamate transporter), member 7	4.34	0.003
SLC35D3	solute carrier family 35, member D3	4.33	0.026
SLC26A2	solute carrier family 26 (sulfate transporter), member 2	4.33	0.003
SLC16A7(MCT2)	solute carrier family 16, member 7 (monocarboxylic acid transporter 2)	4.16	0.034
LDHA	lactate dehydrogenase A (LDHA), transcript variant 1	3.83	0.005
ABCD4	ATP binding cassette subfamily D member 4	3.81	0.050
GJB4	gap junction protein, beta 4, 30.3kDa	3.78	0.012
ABCB11	ATP binding cassette, subfamily B (MDR/TAP), member 11	3.77	0.040
SLC25A15	solute carrier family 25 (mitochondrial carrier; ornithine transporter) member 15	3.68	0.016
SLC22A4	solute carrier family 22 (organic cation/ergothioneine transporter), member 4	3.51	0.021
SLC38A6	solute carrier family 38, member 6 (SLC38A6), transcript variant 2	3.50	0.018
ABCA11P	ATP binding cassette, subfamily A (ABC1), member 11, pseudogene	3.32	0.023
SLC39A8	solute carrier family 39 (zinc transporter), member 8	3.28	0.016
ABCC8	ATP binding cassette, subfamily C (CFTR/MRP), member	3.22	0.039
CACNA1G(Cav3.1)	calcium channel, voltage-dependent, T type, alpha 1G subunit	3.15	0.022
GJC2	gap junction protein, gamma 2, 47kDa	3.07	0.030
SLC35B4	solute carrier family 35, member B4	2.99	0.015
CHRNA5	cholinergic receptor, nicotinic, alpha 5	2.98	0.008
ATP13A3	ATPase type 13A3	2.91	0.026
GJC1	gap junction protein, gamma 1, 45kDa	2.83	0.007
SLC38A4	solute carrier family 38, member 4	2.77	0.050
LDHB	lactate dehydrogenase B	2.56	0.008
SLC36A4	solute carrier family 36 (proton/amino acid symporter), member 4	2.54	0.034
SLC1A1	solute carrier family 1 (neuronal/epithelial high affinity glutamate transporter, system Xag), member 1	2.51	0.027
ATP5G1	ATP synthase, H+ transporting, mitochondrial Fo complex, subunit C1 (subunit 9)	2.50	0.011
SLC25A37	solute carrier family 25, member 37	2.48	0.012
ANO6	Anoctamin 6 (ANO6), transcript variant 3	2.39	0.021
GJB2	gap junction protein, beta 2, 26kDa	2.34	0.006
ABCC6	ATP binding cassette, subfamily C (CFTR/MRP), member 6	2.29	0.026
ATP5E	ATP synthase, H+ transporting, mitochondrial F1 complex, epsilon subunit	2.21	0.046
SLC35F2	solute carrier family 35, member F2	2.19	0.006
SLC19A1	solute carrier family 19 (folate transporter), member 1	2.05	0.012
SLC27A5	solute carrier family 27 (fatty acid transporter), member 5	2.05	0.036
GJA4	gap junction protein, alpha 4, 37kDa	2.04	0.024
SLC20A1	solute carrier family 20 (phosphate transporter), member 1	2.03	0.045
ATP1B3	ATPase, Na+/K+ transporting, beta 3 polypeptide	2.02	0.022
